# Supplementary material for: In vivo RNA sequencing reveals a crucial role of Fus3-Kss1 MAPK pathway in Candida glabrata pathogenicity
Source: mSphere. 2024 Oct 30;9(11):e00715-24. doi: 10.1128/msphere.00715-24 (PMC11580445; doi:10.1128/msphere.00715-24)
Supplement: Table S1 — In vivo RNA-seq data. [file msphere.00715-24-s0002.xlsx]

## Sheet: information
	Table S1. In vivo RNA-seq data
	Strain used in RNA-seq
	Wild type strain CBS138
	RNA-seq analysis
	Results for each strain are reported as FPKM ( fragments per kilobase of transcript per million mapped reads)
	Conditions
	0H indicates uninfected
	24H indicates the sample 24h post infection
	48H indicates the sample 48h post infection

## Sheet: 24H vs 0H
gene_id	0H-1_FPKM	0H-2_FPKM	0H-3_FPKM	24H-1_FPKM	24H-2_FPKM	24H-3_FPKM	log2FoldChange	pvalue
CAGL0J11748g	233.954	250.823	253.734	100.546	94.8897	78.8051	-1.46133	2.93226e-09
CAGL0G04631g	48.8095	51.9718	52.1142	15.8396	36.8665	19.6397	-1.00046	0.0316572
CAGL0D06688g	3017.25	2709.86	2763.09	1321.59	806.003	647.865	-1.68461	3.94082e-10
CAGL0E01243g	42.4727	42.5851	38.9113	478.164	496.205	223.77	3.19013	3.32128e-44
CAGL0L01089g	255.011	257.158	251.732	65.4339	30.9113	71.7918	-2.24166	1.0644e-35
CAGL0D01958g	692.859	687	746.282	426.335	121.9	35.5986	-1.77896	0.000302494
CAGL0K01595g	252.508	248.971	244.12	128.17	184.353	51.3342	-1.02614	0.000357784
CAGL0L05786g	277.449	289.358	277.542	148.827	61.7575	153.532	-1.24821	8.23261e-08
CAGL0F08261g	30.4102	28.0897	21.8595	82.5802	196.847	80.6659	2.09999	4.15782e-11
CAGL0J08756g	37.7362	41.2104	37.9166	94.3896	24.9693	144.818	1.10379	4.88827e-06
CAGL0L04730g	62.4489	64.1684	60.7748	25.0445	29.1453	27.1582	-1.17338	0.0354148
CAGL0H08437g	9.74702	11.1351	8.01978	24.2015	69.0025	40.0103	2.12035	3.28762e-11
CAGL0D01034g	47.8424	46.1094	60.1019	193.802	166.629	236.597	1.85943	1.59711e-13
CAGL0A04125g	5.98879	48.8203	15.6265	187.432	181.458	86.7158	2.50911	0.000896229
CAGL0A02321g	343.408	348.602	346.359	112.066	68.2734	153.301	-1.70018	4.02618e-23
CAGL0J09108g	28.0943	29.8337	28.1002	114.721	50.3202	76.0524	1.43472	1.31799e-19
CAGL0K11440g	1053.79	1028.05	1074.73	512.185	355.288	95.5801	-1.67478	5.18316e-14
CAGL0G05720g	20.4019	19.9332	19.2295	42.3164	70.0514	52.4684	1.37358	6.77382e-07
CAGL0C03531g	28.9073	25.6637	23.1672	29.7673	84.0632	49.0476	1.06581	0.0388669
CAGL0I01166g	12.3875	10.4171	10.5283	516.938	907.91	826.959	5.94733	1.67964e-188
CAGL0G04103g	8.24645	9.52895	7.98072	40.3672	31.318	33.034	2.09978	1.63951e-08
CAGL0H02387g	296.739	299.618	288.482	171.792	106.111	107.102	-1.2396	1.56417e-13
CAGL0M10549g	668.287	687.05	649.774	70.5775	303.348	173.415	-1.982	6.15046e-13
CAGL0G07579g	9.62587	12.2217	10.1752	8.24554	38.3505	70.1345	1.74726	7.5512e-08
CAGL0L12078g	621.374	584.395	574.374	392.152	393.646	116.525	-1.02777	0.000459419
CAGL0K03795g	9.81297	10.8168	9.54244	23.6838	29.8145	20.2596	1.31879	0.000194848
CAGL0B02860g	868.339	830.705	809.024	388.965	123.485	80.4696	-2.05833	1.8499e-16
CAGL0B02755g	22.5641	22.8466	24.6822	86.1808	143.802	40.8094	1.92026	4.73388e-06
CAGL0M12430g	7.94126	8.90141	7.90755	451.897	280.875	249.693	5.24364	1.15112e-225
CAGL0M06479g	17.9474	19.0807	18.5384	85.9245	28.2588	36.0935	1.48277	5.14544e-10
CAGL0I05918g	6.02113	6.23036	6.68409	37.8059	2.92526	3.74009	1.96116	0.00210753
CAGL0F00132g	19.3781	24.8999	22.7988	345.482	253.299	519.488	3.94744	6.82505e-76
CAGL0L06006g	12.3744	13.8055	11.7957	31.4731	25.1021	122.251	2.0959	2.6158e-06
CAGL0B03399g	13.4725	16.7051	13.4254	44.4452	56.806	51.2693	1.71162	7.12756e-12
CAGL0F06215g	11.4185	11.8171	10.9225	18.6901	76.1265	23.0968	1.86524	3.27569e-06
CAGL0M09779g	183.955	191.811	184.864	103.087	51.7046	92.6914	-1.17627	3.71776e-05
CAGL0I02134g	123.654	106.739	104.043	20.3759	21.6823	11.7069	-2.18804	3.1597e-05
CAGL0D00638g	7.12542	9.07433	7.32787	7.82291	58.4453	47.8343	2.15008	1.57239e-10
CAGL0K08294g	3.57904	3.94852	3.29045	11.1725	26.7737	13.8645	2.14778	2.04198e-15
CAGL0D03234g	56.2558	57.2817	60.364	23.3753	32.3638	17.1838	-1.09271	0.01021
CAGL0H03751g	28.9359	29.7114	28.8674	8.12193	17.0288	8.76779	-1.33631	0.000154539
CAGL0I10246g	75.6484	73.068	71.3326	144.816	185.111	158.648	1.07247	2.89943e-12
CAGL0A03476g	41.0015	39.3067	37.5637	178.143	456.784	150.294	2.62006	1.26673e-13
CAGL0G06028g	248.824	234.179	253.763	100.957	91.4396	113.231	-1.31018	1.52182e-08
CAGL0J08272g	32.7875	33.603	34.4047	181.415	70.7273	118.954	1.84009	1.78767e-16
CAGL0M11616g	6.85363	7.71037	6.20209	38.7888	25.7813	33.1841	2.14674	5.55415e-27
CAGL0J01177g	195.15	193.039	194.609	33.7703	15.7199	124.779	-1.87755	6.62632e-10
CAGL0I01694g	8.28285	10.3603	7.29686	47.6846	38.79	35.8124	2.14831	4.63449e-10
CAGL0B03861g	17.082	16.2918	16.3482	67.4296	61.8727	118.112	2.22926	5.80499e-20
CAGL0L08844g	4.14361	6.00897	3.71008	15.8999	5.2867	10.4392	1.40767	0.0106886
CAGL0D06424g	1489.6	1466.35	1543.88	533.795	246.788	382.938	-2.01742	1.62319e-14
CAGL0A03212g	15.8781	15.0525	16.3079	91.6887	100.062	36.632	2.30843	1.08455e-09
CAGL0G07535g	20.9085	23.7204	22.6605	192.716	62.9164	200.943	2.70457	8.7346e-18
CAGL0D06622g	9.24884	9.9369	9.99796	17.4316	202.858	48.6305	3.00451	4.74801e-06
CAGL0E01771g	4.07271	3.51155	4.08814	327.551	378.175	446.629	6.50432	0
CAGL0M09020g	222.319	194.662	213.64	87.9153	62.3606	28.6532	-1.75685	9.715e-10
CAGL0E05610g	484.72	471.369	446.886	158.865	69.8825	215.51	-1.69014	3.01967e-13
CAGL0M04499g	579.964	622.429	579.734	214.956	22.8588	33.7724	-2.62022	2.27272e-05
CAGL0I08305g	275.977	209.839	249.512	150.611	84.2269	86.2356	-1.22555	2.27814e-06
CAGL0G06622g	57.081	56.2964	56.2799	13.8696	17.1709	36.4676	-1.40735	0.00400555
CAGL0M07315g	49.1635	51.6002	49.8116	119.691	82.8697	113.082	1.01166	1.1376e-08
CAGL0E06226g	257.559	263.012	250.348	77.7923	130.095	137.242	-1.22393	1.69964e-09
CAGL0D00924g	4.87984	4.72698	4.13991	36.6137	40.7421	64.885	3.30347	3.11014e-47
CAGL0I04048g	12.7378	11.6569	11.5399	24.928	85.939	61.3566	2.15478	7.43698e-13
CAGL0L06820g	213.666	217.517	223.278	158.668	18.5418	89.76	-1.20638	1.32443e-05
CAGL0I00572g	354.696	384.841	425.821	71.6967	111.413	79.1371	-1.99805	1.95481e-08
CAGL0G02409g	271.52	209.045	226.571	95.4338	25.128	92.6745	-1.77133	5.65669e-06
CAGL0C01947g	181.069	178.754	172.835	76.7165	33.8467	84.9262	-1.42096	1.74906e-08
CAGL0L13299g	5.99019	6.32739	6.53903	5.62434	30.2512	4.39515	1.09468	0.0114522
CAGL0K07480g	420.409	434.853	425.904	253.973	145.347	146.449	-1.28009	3.94284e-11
CAGL0J07964g	14.2756	16.1639	14.9417	59.9017	127.76	60.8441	2.33883	5.07577e-23
CAGL0G09735g	89.4431	90.827	91.4616	61.669	35.8834	15.93	-1.14144	0.00177409
CAGL0M10439g	171.384	182.397	170.678	108.75	20.2657	23.3249	-1.66401	4.40253e-10
CAGL0L03982g	969.721	884.085	938.297	136.005	243.354	353.128	-2.02563	1.08687e-16
CAGL0D06600g	233.751	229.653	222.04	168.065	37.1324	31.9407	-1.51433	0.00365857
CAGL0I00418g	1736.3	1842.03	1673.07	498.269	259.165	121.695	-2.58619	4.03087e-10
CAGL0J04070g	14.2269	13.8264	15.0167	28.5153	26.1553	221.154	2.70741	2.7486e-11
CAGL0B01122g	5.95431	5.58937	5.38989	16.0158	26.2298	19.1028	2.03324	9.47418e-06
CAGL0I01408g	350.334	343.775	432.102	249.628	4.47919	182.946	-1.28954	0.00016023
CAGL0F01419g	28.3354	26.2765	25.9719	133.478	154.494	97.5123	2.18537	5.10223e-43
CAGL0I07139g	425.524	376.082	460.379	165.64	113.334	81.9258	-1.84398	2.28691e-11
CAGL0K01133g	184.311	173.771	180.428	32.633	75.9525	159.15	-1.14367	0.00269236
CAGL0M12320g	56.6669	55.145	58.3015	113.862	124.829	125.943	1.0218	9.77892e-07
CAGL0J11858g	48.9429	51.4923	50.0153	3.64765	5.08418	57.5689	-1.18849	0.000541753
CAGL0J09966g	39.8926	37.4912	38.9025	67.1736	101.371	163.257	1.41115	2.16695e-13
CAGL0J00825g	262.685	252.543	245.268	95.2884	56.4844	20.555	-2.06854	2.47992e-12
CAGL0I06743g	192.967	194.409	187.815	1618.26	1724.41	1971.23	3.10522	0
CAGL0K12738g	34.663	35.2548	32.1534	141.51	224.53	123.951	2.17409	9.60234e-26
CAGL0G02497g	9.39339	9.53463	7.65446	71.2055	99.3822	54.9097	2.98167	2.75941e-41
CAGL0K00649g	17.6086	18.6113	17.3922	85.2306	74.3897	79.2587	2.23914	1.54177e-13
CAGL0K08184g	941.758	860.299	881.312	369.87	94.3931	97.8895	-2.20282	3.19042e-08
CAGL0L09713g	902.528	849.011	862.026	16.5976	386.304	452.748	-1.58116	0.0117725
CAGL0F04521g	12.4556	12.553	11.1195	77.6037	67.7329	96.1414	2.72887	3.96465e-19
CAGL0L02849g	16.5402	17.0445	16.0644	38.2456	68.5422	60.2057	1.67094	2.17012e-13
CAGL0K04345g	24.1182	25.2686	25.2537	9.52995	88.3529	63.7681	1.00187	0.000149773
CAGL0F04829g	28.3706	26.375	28.4396	108.538	42.356	34.7546	1.20073	0.000735033
CAGL0M04455g	15.7673	17.292	15.8295	83.9923	30.5725	34.7143	1.63943	2.54781e-07
CAGL0K04939g	29.5926	31.5335	28.9932	51.5053	89.9082	63.8619	1.05331	0.00613038
CAGL0L01925g	373.304	388.208	390.875	103.207	52.6779	128.528	-2.0385	4.92431e-17
CAGL0L07656g	170.154	163.985	157.067	52.819	13.5229	32.0085	-2.20165	2.00501e-09
CAGL0E01969g	102.557	100.659	103.468	245.525	165.555	404.928	1.312	1.14443e-17
CAGL0K11814g	21.5794	25.9698	21.0477	77.8921	45.3683	55.5241	1.3161	1.34907e-07
CAGL0G05445g	17.7863	18.6915	18.5244	44.4667	27.8214	44.3647	1.10324	0.000833904
CAGL0F00473g	6.41605	6.63383	6.70796	6.2381	64.0397	39.6084	2.36283	1.55973e-08
CAGL0E05324g	101.809	114.475	102.934	85.5887	10.0171	23.8357	-1.3225	2.03106e-06
CAGL0K11022g	10.4951	11.4224	12.5292	116.71	94.3196	36.7358	2.92488	3.47219e-17
CAGL0L05522g	140.772	144.241	150.125	23.1105	128.825	28.6549	-1.14409	0.00132282
CAGL0J04928g	17.5154	21.6411	16.8559	69.4743	24.0864	37.8956	1.2607	8.04354e-05
CAGL0M08910g	123.195	127.16	131.222	102.195	19.2232	54.6171	-1.12686	2.06032e-05
CAGL0J07480g	19.2758	24.2584	23.6383	28.7239	23.2941	99.2753	1.07944	0.0018702
CAGL0A03542g	1052.26	1031.61	1082.75	342.959	65.4105	216.015	-2.29398	4.47366e-20
CAGL0G03179g	14.8474	16.9043	14.446	129.514	73.8855	155.671	2.88673	5.44064e-54
CAGL0L02365g	118.868	125.902	123.189	16.4168	85.0807	31.1438	-1.48197	4.75508e-05
CAGL0I07073g	70.1698	68.8674	66.0863	17.7342	16.8019	23.5821	-1.8035	1.96503e-05
CAGL0L03674g	25.7006	25.4981	25.5027	9.85684	6.25676	13.2881	-1.37294	0.0226912
CAGL0I07997g	7.71314	9.3352	7.47185	6.33014	15.0278	31.3949	1.2533	0.0101737
CAGL0E00187g	33.2888	23.1886	17.8504	118.935	193.868	57.7879	2.18827	8.71174e-06
CAGL0I06138g	12.4027	14.7397	12.3257	94.0441	46.852	31.9279	2.07493	3.48175e-11
CAGL0F05423g	49.1317	48.8364	48.535	81.2608	191.434	310.674	1.85464	2.15271e-14
CAGL0M12815g	0.956527	1.0934	0.805633	5.10736	11.8871	12.6652	3.33747	3.8948e-08
CAGL0I04774g	28.0651	28.4414	30.0138	49.5091	18.4423	212.234	1.51574	0.0196749
CAGL0I04422g	56.9022	52.8131	54.258	21.3229	37.9401	14.087	-1.05193	0.010447
CAGL0C00275g	792.783	795.25	726.429	384.812	231.601	174.034	-1.53938	3.52084e-13
CAGL0F09119g	4.19793	4.29257	4.31412	87.2341	16.2515	13.6213	3.31705	7.30277e-22
CAGL0J03696g	20.6482	21.7245	25.2373	103.549	48.2015	24.3087	1.42442	0.000118193
CAGL0M12551g	1873.18	1840.47	1806.72	632.709	233.009	300.601	-2.20942	2.94113e-24
CAGL0G05698g	590.706	704.189	553.962	186.147	107.971	71.9217	-2.3372	1.20717e-18
CAGL0I07117g	236.265	259.763	223.387	122.203	83.613	60.4415	-1.47254	1.02345e-08
CAGL0E01177g	1865.88	1634.27	1597.34	867.324	215.109	229.188	-1.9432	2.58937e-05
CAGL0M05995g	495.067	481.804	462.375	214.643	107.832	91.8635	-1.72264	3.4979e-10
CAGL0K00913g	118.486	113.253	122.456	16.6888	69.3622	84.0021	-1.10737	0.000118616
CAGL0H04697g	100.508	103.842	104.066	43.3475	51.5791	50.2281	-1.10904	1.67172e-05
CAGL0E01749g	873.668	711.94	622.852	214.933	53.385	123.533	-2.49611	3.3251e-09
CAGL0M08734g	0.07458	0.2132	0.194644	1.67755	17.5704	2.91199	6.11897	1.69777e-13
CAGL0K07634g	1.03351	0.710066	0.734488	41.0196	144.799	132.802	6.83204	4.25482e-77
CAGL0C04114g	2706.65	2595.05	2535.98	1264.62	1175.3	1150.68	-1.20301	1.62837e-16
CAGL0I09878g	277.581	277.433	268.6	142.831	29.9892	88.7557	-1.67448	1.27578e-11
CAGL0F00176g	31.0509	34.7456	30.802	290.86	287.909	433.801	3.28807	4.79577e-87
CAGL0M03839g	33.4764	30.0065	31.8298	194.942	223.497	209.799	2.62159	1.69406e-74
CAGL0H04785g	10.4599	13.4385	10.4075	70.4109	4.56383	10.4683	1.51986	0.000584928
CAGL0B00308g	9.00485	11.9559	11.3053	54.3807	9.30366	13.9761	1.27117	0.000939959
CAGL0L02871g	5.08485	7.24931	5.20763	140.01	61.0863	17.3126	3.61452	1.11498e-16
CAGL0I01342g	195.617	205.49	187.085	383.063	406.945	539.929	1.08055	1.74947e-13
CAGL0M13343g	1537.85	1544.68	1472.99	897.685	690.713	627.133	-1.10815	9.06197e-25
CAGL0I10318g	15.83	18.5075	16.7699	35.1054	19.3112	47.831	1.01585	0.00206106
CAGL0F02717g	256.195	274.94	262.751	151.223	40.7495	26.8371	-1.85528	0.000584087
CAGL0L08547g	4.30554	4.69466	4.20992	130.13	28.9894	138.299	4.35311	1.94314e-20
CAGL0J07612g	363.674	364.092	343.429	141.998	149.171	187.719	-1.18898	2.78826e-08
CAGL0C01375g	110.011	113.719	113.158	55.3092	41.3624	55.2309	-1.11892	0.000314697
CAGL0C00759g	6.51098	8.41299	6.90082	12.2402	28.4889	22.7652	1.52074	0.00119258
CAGL0E01595g	7.2412	7.04463	7.05456	50.3109	14.0019	15.4328	2.06269	1.00445e-07
CAGL0E02585g	7.1253	8.64758	7.15715	12.003	13.9684	29.7653	1.10363	0.0309613
CAGL0E06160g	65.9136	80.0731	66.8	188.953	314.596	30.5765	1.19113	0.0380096
CAGL0K08030g	84.8162	92.7513	81.6546	51.7899	15.3424	17.577	-1.50373	0.000239173
CAGL0K01463g	41.931	40.4617	44.0616	132.064	59.4261	68.9195	1.07382	0.000101639
CAGL0F05577g	11.9422	13.1231	12.453	43.2571	36.3028	9.66973	1.23624	0.00424048
CAGL0M03465g	1305.79	1173.8	1281.44	447.043	138.974	199.425	-2.2953	1.71619e-08
CAGL0E01837g	336.795	319.03	323.883	222.453	70.4003	65.0387	-1.38873	1.19846e-08
CAGL0L03586g	7.65679	8.36055	6.87219	22.8522	6.52077	76.8397	2.11286	4.59585e-05
CAGL0D02706g	17.9451	15.7443	17.9536	38.9443	46.979	72.1351	1.56963	1.86573e-08
CAGL0F00253g	24.8633	27.3611	25.6847	51.5934	100.521	60.5089	1.39353	3.03685e-09
CAGL0G03355g	21.9583	26.1509	19.712	66.0772	30.5245	46.1254	1.04377	0.000115008
CAGL0I05060g	36.0713	46.4326	44.601	22.9841	3.45974	26.9341	-1.1403	0.0178132
CAGL0J02640g	9.05924	10.533	9.35908	14.502	34.2033	26.9718	1.36227	0.00287387
CAGL0G06732g	519.654	447.076	478.345	384.895	139.733	125.534	-1.18059	0.00334933
CAGL0I07051g	98.632	139.141	114.954	424.626	413.849	89.7446	1.28331	0.00669606
CAGL0M00132g	4.83251	5.15784	4.16744	6.69587	20.3027	13.5727	1.4541	3.28183e-08
CAGL0K09922g	30.9585	33.138	34.5925	99.7907	121.464	140.277	1.76617	6.45894e-13
CAGL0J03080g	622.362	605.109	718.049	330.974	438.992	127.491	-1.13563	5.56422e-06
CAGL0H08349g	6.94713	8.67987	6.71997	39.5068	39.5773	21.0839	2.32743	3.31801e-08
CAGL0J03520g	225.294	224.313	226.579	20.754	196.074	38.0292	-1.36865	0.000111298
CAGL0J09812g	318.305	315.859	299.682	49.0874	204.721	241.092	-1.00439	0.0030291
CAGL0J05940g	134.557	140.599	148.53	19.0912	22.2172	116.463	-1.56253	4.03429e-05
CAGL0F06369g	41.8352	44.2438	35.9722	115.553	79.2959	118.973	1.31759	2.65063e-08
CAGL0G01969g	16.0368	16.6082	17.539	56.2827	84.5656	93.047	2.15172	2.24647e-12
CAGL0H05137g	149.601	154.514	162.455	60.3519	74.6942	80.3193	-1.17835	6.67956e-05
CAGL0I03916g	488.371	469.495	478.098	287.412	230.587	200.636	-1.03346	8.18285e-06
CAGL0C00968g	206.652	210.352	202.195	80.1773	36.0351	86.5146	-1.62062	4.63019e-11
CAGL0L03289g	85.699	92.4617	89.9989	705.516	530.66	488.015	2.60488	2.09556e-143
CAGL0L08712g	57.6828	57.9252	59.8065	4.79261	11.1547	23.5319	-1.89912	3.89883e-05
CAGL0I10098g	42.0858	42.7115	42.0168	15.6077	20.3152	27.1845	-1.0536	0.000168822
CAGL0K09526g	60.7764	59.8742	60.9165	3.96806	33.8191	26.5729	-1.41654	0.000803198
CAGL0G10087g	42.2901	47.3399	40.9313	22.0503	26.8232	9.52622	-1.08829	0.00345393
CAGL0J07980g	0.024421	0.024069	1.80405	85.174	35.8705	221.942	6.4666	1.72064e-08
CAGL0K11275g	109.78	109.241	106.626	17.4228	20.2756	101.749	-1.32063	0.000468049
CAGL0M06325g	10.0699	9.58965	10.8815	47.1154	11.1671	34.147	1.62436	2.06775e-06
CAGL0F01947g	863.146	816.884	841.522	379.093	208.544	245.137	-1.6527	1.25649e-21
CAGL0B02695g	13.6886	12.7999	13.1988	167.89	23.0146	21.495	2.54839	2.49256e-13
CAGL0M04191g	50.7766	52.1718	52.6986	277.78	334.286	334.657	2.5051	1.54115e-67
CAGL0K06259g	0.374968	0.494942	0.375732	47.545	38.9062	48.3947	6.72149	5.92075e-53
CAGL0L12694g	10.8145	12.9091	11.7376	26.4699	30.8041	51.4185	1.53159	5.61002e-05
CAGL0J04290g	2.79431	2.79419	2.64875	16.5738	38.5751	41.0999	3.70414	1.05808e-19
CAGL0J04268g	1182.57	1123.51	1167.81	564.222	485.023	270.167	-1.45559	1.74001e-14
CAGL0C02607g	97.9055	115.707	116.58	35.4435	6.45134	69.6753	-1.52608	4.64478e-06
CAGL0A01045g	509.389	508.431	496.268	149.706	74.4534	145.943	-2.07624	6.06713e-22
CAGL0I03190g	418.447	445.796	446.759	193.455	58.5875	33.2187	-2.14061	1.96373e-06
CAGL0A01672g	45.3825	48.6421	49.0663	146.806	113.183	39.5942	1.05082	2.27955e-05
CAGL0L08448g	943.82	941.604	894.017	563.501	283.358	209.421	-1.44437	9.01356e-06
CAGL0K03553g	21.6331	22.2481	21.5573	79.8669	135.26	55.1253	2.00914	1.40027e-17
CAGL0A01089g	9.37867	9.22071	8.70441	15.4653	86.0288	19.1756	2.02195	1.98735e-07
CAGL0M13695g	9.45849	9.75861	7.29681	63.1956	37.7042	61.3227	2.53362	4.91402e-07
CAGL0F08371g	6.66928	6.62344	6.74211	179.463	66.5531	11.4545	3.40783	3.33892e-07
CAGL0D00462g	294.068	345.127	323.004	135.394	119.621	118.574	-1.40289	3.68995e-12
CAGL0L05654g	11.5968	13.1673	11.153	27.2412	16.2712	51.8929	1.34222	8.30027e-06
CAGL0G05588g	9.22667	10.253	9.06277	19.2877	53.9822	17.8963	1.65301	1.71101e-06
CAGL0H07579g	14.0798	13.5195	13.2435	106.783	206.065	32.9082	2.95737	7.19811e-12
CAGL0F00319g	54.3335	54.7501	52.2873	28.9164	6.09986	12.9982	-1.38125	0.00108284
CAGL0J03916g	26.3376	25.6071	25.6357	122.953	125.006	158.78	2.3358	1.64094e-20
CAGL0C02629g	121.68	104.775	125.397	46.0011	8.37302	44.152	-1.65171	1.58702e-05
CAGL0H08085g	11.2968	12.6111	11.2052	17.1303	56.616	21.24	1.32496	0.00360303
CAGL0G03289g	305.09	281.293	242.726	130.66	96.4206	93.9619	-1.39784	2.57245e-10
CAGL0H06391g	19.1257	19.4764	20.7432	42.4284	38.03	55.8488	1.2793	0.000288029
CAGL0M10175g	10.1404	12.1754	9.62172	33.5353	23.8775	50.8806	1.74125	2.08921e-09
CAGL0L10868g	22.4823	22.8859	22.2457	62.9898	50.898	80.9992	1.47891	0.000618281
CAGL0K01617g	15.1152	15.9933	16.9164	68.4026	50.0647	8.89023	1.47526	1.99286e-05
CAGL0L06754g	85.8978	88.2156	87.432	233.4	211.442	118	1.06692	9.87811e-07
CAGL0B01875g	1372.68	1322.25	1557.66	475.733	230.166	61.4785	-2.38887	6.01245e-14
CAGL0F08173g	46.0414	46.4765	46.897	53.5165	84.5419	184.955	1.11423	0.00192071
CAGL0H07249g	30.0878	32.9551	33.1543	142.61	98.1186	209.081	2.14588	3.1795e-17
CAGL0I04554g	59.8322	59.4437	61.3945	229.51	228.553	81.3063	1.55062	3.2981e-09
CAGL0F07689g	44.052	46.5944	44.723	11.4485	13.323	28.2482	-1.14072	0.00981716
CAGL0K10648g	15.7178	18.4899	16.7164	27.3466	63.7905	27.6394	1.10583	0.000366336
CAGL0E05038g	3.5167	6.52368	6.18234	2.414	30.4212	23.1229	1.69662	0.000607854
CAGL0K07095g	228.226	222.811	213.493	36.962	176.573	18.3319	-1.50601	0.00359522
CAGL0I07447g	72.4208	72.0288	69.9532	22.5227	38.9057	20.6212	-1.40231	2.87547e-05
CAGL0L05368g	7.95008	8.54438	6.91376	7.3863	34.1166	18.1951	1.35856	0.00813949
CAGL0D06182g	12.3709	12.7024	14.5162	24.4633	70.6027	30.3322	1.79349	5.25556e-05
CAGL0G03465g	6.80571	8.58989	6.85168	51.5181	17.3819	41.3786	2.34697	2.337e-08
CAGL0D00528g	342.493	381.545	352.706	209.817	200.825	138.292	-1.04523	1.4737e-17
CAGL0E05148g	213.233	223.233	206.353	63.9773	119.1	13.2504	-1.73746	2.64859e-12
CAGL0F04587g	9.6722	15.0991	13.0189	47.1963	15.4902	16.5222	1.16147	0.00339224
CAGL0K05005g	106.177	102.654	108.506	21.6952	33.2565	63.5211	-1.42495	3.6177e-06
CAGL0I01628g	28.3052	30.8417	26.6368	19.4182	80.9714	152.657	1.4234	0.000551867
CAGL0K05709g	12.4877	15.8412	14.7326	105.87	30.4422	24.3412	1.87397	9.58308e-07
CAGL0H01397g	309.925	313.169	326.721	46.8578	77.8761	61.6792	-2.34687	5.04793e-14
CAGL0A04037g	52.6143	52.5793	51.8138	16.3859	19.0689	17.4726	-1.15231	0.0186772
CAGL0I04950g	8.74997	10.8241	8.56513	22.7418	92.6294	28.1977	2.19586	6.82841e-08
CAGL0D05258g	5.09724	5.24904	4.50615	15.7743	51.2701	23.7551	2.53429	1.66468e-13
CAGL0F04697g	423.146	393.866	386.352	37.4346	26.2973	31.719	-3.37943	2.71544e-12
CAGL0M11902g	30.8642	29.7207	23.3646	57.5622	45.1215	197.99	1.758	5.82436e-07
CAGL0I06402g	86.6882	79.2931	89.7812	19.9247	23.1872	25.7342	-1.40062	0.00293053
CAGL0B03333g	25.8785	25.9387	28.3221	113.306	172.889	89.42	2.22142	4.32742e-16
CAGL0J06050g	2804.62	2836.57	2651.36	787.896	484.425	478.808	-2.3068	1.81998e-43
CAGL0K07029g	10.9907	12.2724	9.8738	42.4116	15.2625	52.645	1.62069	4.91258e-05
CAGL0H03487g	76.3934	79.5414	68.2333	278.211	202.422	401.002	1.88157	5.74281e-26
CAGL0L08250g	40.8313	42.2609	39.5092	160.254	75.6087	75.2126	1.30579	3.15556e-11
CAGL0J00187g	184.784	186.295	178.784	137.67	30.11	66.2979	-1.1852	0.000142621
CAGL0J03058g	715.853	651.522	698.806	379.189	349.654	141.493	-1.29168	2.83504e-07
CAGL0K07414g	527.652	464.309	470.981	1101.33	935.822	1222.18	1.08238	1.57137e-09
CAGL0E00231g	79.7519	61.6304	64.1023	6.24133	12.7756	17.5614	-2.33715	5.53513e-08
CAGL0J02244g	244.768	249.546	255.312	151.177	181.829	26.2211	-1.04933	8.73292e-05
CAGL0E01353g	10.2678	1.54468	13.125	294.615	440.834	202.295	4.81391	6.75396e-12
CAGL0L11440g	251.944	261.545	249.62	161.872	103.503	42.0854	-1.3463	9.80747e-05
CAGL0G07271g	780.231	797.075	778.744	133.419	193.951	113.593	-2.45941	1.95382e-17
CAGL0H05379g	17.7943	18.8903	19.927	85.9483	23.9347	12.7933	1.18495	9.34453e-05
CAGL0M07161g	106.836	99.8644	107.688	72.052	6.04684	24.9974	-1.48868	0.000837067
CAGL0C04136g	1262.93	1166.63	1269.65	86.0998	196.841	104.652	-3.16396	6.5127e-14
CAGL0G09581g	362.383	354.655	388.114	30.8072	167.307	50.9308	-2.12866	2.63944e-12
CAGL0I07733g	23.7413	26.8941	22.6951	33.6181	82.3543	68.0449	1.25021	9.29499e-06
CAGL0J11836g	808.438	670.249	756.381	406.247	186.282	280.637	-1.39854	3.74992e-09
CAGL0I10945g	89.815	94.0677	87.886	39.1386	46.5977	40.2874	-1.04287	0.00108743
CAGL0L05962g	21.4226	24.4623	18.5738	52.7851	70.3201	35.81	1.3002	1.4984e-05
CAGL0H06413g	567.788	583.537	584.431	213.921	305.125	276.223	-1.17015	3.74815e-07
CAGL0D05192g	721.677	715.565	782.164	54.2321	78.6447	156.784	-2.88889	1.5939e-13
CAGL0K03509g	38.068	43.2495	40.4855	167.531	22.9369	24.4381	1.01597	0.000768731
CAGL0C01793g	601.396	560.673	616.793	150.238	445.092	88.6792	-1.32532	5.0174e-05
CAGL0J00451g	85.4285	58.7228	68.3539	1056.1	1492.81	1322.3	4.06389	3.34081e-80
CAGL0E03454g	10.9758	11.3624	8.549	95.8255	57.3935	57.6253	2.71042	7.90122e-23
CAGL0G06820g	25.2185	24.8793	25.2497	479.747	658.977	400.781	4.26157	0
CAGL0M03905g	4.51097	5.51187	4.91588	185.808	16.6332	155.362	4.32823	1.51922e-14
CAGL0B03179g	11.7328	13.2	13.5861	55.4709	50.961	56.0887	2.03459	4.89913e-12
CAGL0E03916g	1430.1	1779.12	1681.55	625.123	312.331	399.341	-1.92442	1.69514e-15
CAGL0K04169g	38.1761	43.6711	41.7197	203.698	52.6576	91.7831	1.48778	3.11602e-10
CAGL0H03531g	76.3385	77.9659	81.3701	39.7466	39.5885	13.4146	-1.3075	0.000104036
CAGL0J10032g	17.9975	18.2275	17.659	70.9625	52.803	71.5911	1.80628	9.93937e-10
CAGL0I01386g	226.748	221.514	214.71	19.0697	97.2574	37.3548	-2.13196	4.747e-14
CAGL0M00374g	44.8066	49.1144	46.0916	32.0229	18.6332	9.92637	-1.22645	0.0011995
CAGL0I07359g	2.9089	3.22637	2.92177	17.2642	20.7658	22.125	2.95157	9.69946e-09
CAGL0E03025g	5.29011	5.04409	5.99698	245.328	65.7321	4.09995	4.57766	6.71148e-18
CAGL0L06798g	425.193	410.181	390.258	71.5418	169.426	99.6826	-1.89602	3.52381e-10
CAGL0H04125g	585.037	571.71	566.239	155.383	111.57	129.043	-2.16141	7.26152e-23
CAGL0E04862g	13.2637	14.0314	12.4157	23.2241	36.0007	60.692	1.56883	5.71888e-07
CAGL0M08602g	74.9761	74.1455	74.3537	289.315	143.229	110.249	1.22148	2.6944e-05
CAGL0I05896g	74.4023	74.8804	72.9837	23.2585	13.662	50.3474	-1.40641	1.59077e-05
CAGL0J04422g	36.8556	43.7644	41.2958	52.7491	114.693	119.853	1.13033	3.46118e-07
CAGL0C00209g	13.8768	16.2222	12.6944	52.8977	59.7633	26.5037	1.65726	1.13344e-09
CAGL0I04114g	29.1629	36.6811	28.8712	112.025	54.1319	101.123	1.49331	5.15875e-09
CAGL0L00649g	5034.12	4010.32	4455.15	1752.95	602.433	558.157	-2.24042	2.73098e-06
CAGL0L11264g	7.04753	8.1957	7.84513	55.7186	9.26316	13.7843	1.83069	3.8258e-08
CAGL0M03003g	0.001056	0.000714	0.000321	29.1666	15.0436	5.35759	10.1328	2.68473e-31
CAGL0G05566g	475.883	548.585	455.394	158.063	44.1999	29.6108	-2.56896	2.95063e-16
CAGL0C03872g	75.7571	61.3301	65.6285	325.144	390.377	374.222	2.33807	1.40442e-24
CAGL0A01133g	50.7794	52.3284	53.5019	27.2169	7.38063	15.6233	-1.35596	0.00346738
CAGL0L06028g	83.5051	82.6646	84.0131	19.218	32.6122	23.9082	-1.75616	0.000688211
CAGL0I02090g	21.4239	24.3011	21.442	17.1812	88.6087	60.856	1.18724	4.7678e-06
CAGL0A00319g	25.5271	24.7029	30.8857	19.7399	119.647	47.5067	1.07564	0.00580504
CAGL0F00231g	392.987	415.539	412.296	223.8	161.592	180.157	-1.18895	1.57518e-36
CAGL0I06666g	15.1968	17.4949	15.6503	93.7059	33.9234	18.0718	1.64079	7.03095e-07
CAGL0L13266g	0.203894	0.337657	0.25545	2.37827	13.6263	6.84018	5.17869	4.65873e-16
CAGL0D00869g	26.8151	21.8661	28.3526	10.1486	118.15	50.7114	1.14153	0.00689027
CAGL0C03113g	287.976	269.644	267.52	118.44	62.4058	84.6715	-1.55396	9.02893e-07
CAGL0M12122g	24.4196	22.2041	22.3955	26.5003	58.1837	91.126	1.3638	0.000755932
CAGL0E04620g	234.774	254.779	237.452	187.543	86.8965	49.7607	-1.11597	1.32113e-07
CAGL0K12298g	5.34676	5.6744	4.75506	33.0055	55.7903	8.08249	2.53346	1.19486e-08
CAGL0G04213g	82.982	78.8451	83.6868	380.959	255.499	922.226	2.51178	1.32117e-09
CAGL0I07821g	111.642	115.511	118.779	37.6072	85.327	35.2068	-1.20197	5.29938e-06
CAGL0A01221g	566.776	480.15	591.771	298.269	186.839	100.266	-1.53918	1.66669e-05
CAGL0I07513g	49.1461	54.5093	51.619	13.6758	35.7811	25.4353	-1.09573	0.000637911
CAGL0J04950g	44.1345	52.3751	44.9938	12.2359	14.2394	15.1714	-1.79761	0.00130861
CAGL0K07656g	36.2969	39.7439	39.3023	30.671	151.529	95.073	1.19767	2.86665e-06
CAGL0M05137g	13.1674	16.0883	15.991	20.2493	51.4312	26.3028	1.15269	0.000262715
CAGL0D06292g	84.5949	82.0187	80.3122	30.3961	18.0782	19.5184	-1.70143	0.000241479
CAGL0J00693g	12.1301	14.7097	11.6666	60.1811	141.455	98.4006	2.85524	3.14082e-26
CAGL0J10164g	178.798	166.487	173.657	460.643	368.696	318.258	1.08375	8.40942e-14
CAGL0M01914g	15.7265	17.2372	13.5609	60.482	58.0467	40.0378	1.74081	1.58146e-11
CAGL0E01265g	12.0792	12.3683	10.5065	77.5466	22.4948	42.6053	1.98751	2.2469e-14
CAGL0I05962g	157.322	149.137	146.345	72.6848	40.672	89.9724	-1.22942	0.000141685
CAGL0K02277g	114.852	115.554	107.06	56.0004	45.2377	35.6578	-1.28383	0.000321534
CAGL0F03971g	8.49965	11.2117	7.9908	22.3703	26.0332	36.0275	1.48186	4.74314e-05
CAGL0C02211g	105.525	108.447	122.532	85.7781	17.1024	13.2867	-1.36711	0.000200667
CAGL0H04961g	274.36	282.821	256.343	157.321	138.746	88.9493	-1.12138	5.30582e-07
CAGL0D03894g	110.265	113.287	105.761	17.7205	64.9851	40.62	-1.45113	0.00102094
CAGL0G02739g	122.033	116.108	118.816	29.299	14.7817	15.6967	-2.36023	8.08794e-08
CAGL0L06776g	0.826282	1.10336	0.857893	6.25706	50.4852	46.5487	5.04648	3.67968e-35
CAGL0G00550g	29.5205	29.4287	31.2703	46.9086	81.8839	110.218	1.35821	4.77599e-05
CAGL0G04411g	14.1761	16.3937	13.4957	61.3494	85.8215	106.708	2.41499	1.20419e-33
CAGL0C04411g	777.761	757.475	762.867	328.383	211.147	219.857	-1.64051	1.69915e-24
CAGL0L07436g	171.887	165.032	172.272	108.577	19.0869	111.442	-1.06767	0.000103878
CAGL0D01782g	101.728	104.326	105.902	65.4064	24.3527	62.7046	-1.08194	2.21987e-06
CAGL0M01936g	49.6497	52.7926	45.4186	10.7738	27.612	30.2502	-1.08099	0.0118308
CAGL0E06138g	176.578	193.397	185.515	99.6351	88.9451	23.4037	-1.41841	0.000517637
CAGL0G01804g	95.7797	91.6171	94.8987	19.521	45.4348	48.0859	-1.17232	0.00408896
CAGL0I03674g	23.0567	25.4345	22.9751	61.3956	254.884	142.249	2.56541	9.71544e-27
CAGL0J02904g	194.966	189.101	179.084	86.5204	21.6688	69.2609	-1.50561	3.08274e-06
CAGL0K06545g	90.4068	86.8332	88.405	37.5827	38.2695	19.0279	-1.39267	0.00166679
CAGL0K06743g	15.7144	19.4219	14.8318	62.2094	26.39	25.8528	1.1681	0.00117914
CAGL0L08404g	24.9934	24.2931	26.3002	108.179	20.8086	53.6529	1.29497	8.12276e-05
CAGL0F04565g	456.944	460.271	455.184	112.477	69.2794	73.4773	-2.4354	6.13538e-33
CAGL0M08074g	21.6575	25.6996	23.5417	81.0994	62.934	51.9338	1.44963	6.05724e-08
CAGL0C04235g	26.5786	26.1323	24.9675	25.4504	177.706	31.5562	1.60926	2.66838e-06
CAGL0F00715g	0.71781	0.518806	0.824702	40.7533	157.349	118.279	7.03254	4.78921e-72
CAGL0K12518g	385.311	402.315	411.781	79.0093	112.087	229.516	-1.58594	1.81572e-09
CAGL0E02167g	20.2101	22.2667	19.6091	18.121	62.2877	32.0978	1.10402	0.0151325
CAGL0M00880g	661.796	661.184	671.005	160.944	112.56	87.1845	-2.4593	2.19566e-20
CAGL0G10153g	523.109	551.409	523.733	137.575	70.1122	109.613	-2.33433	6.18168e-13
CAGL0A03036g	727.672	624.013	709.078	455.338	280.699	181.789	-1.01164	0.00504194
CAGL0G02101g	442.884	409.797	409.192	237.838	121.802	56.112	-1.55929	4.09679e-08
CAGL0G01826g	15.2373	15.3144	5.30408	175.116	229.816	184.108	3.89821	8.90825e-15
CAGL0L08822g	14.6375	18.7603	14.989	27.4958	108.082	53.6678	1.90592	3.15024e-10
CAGL0L01793g	6.17837	9.23486	7.19045	127.293	24.9807	26.6158	3.09265	3.86868e-14
CAGL0K00627g	8.7517	9.5148	9.61852	44.6458	84.1016	17.8218	2.39312	1.18123e-08
CAGL0F03465g	35.5719	39.1741	38.0613	146.943	88.5546	76.8329	1.46239	7.84189e-12
CAGL0J00539g	76.6363	76.2419	77.6693	160.65	155.265	168.735	1.00281	6.42701e-06
CAGL0D01892g	265.214	259.728	266.242	180.489	26.6451	142.421	-1.16622	1.3934e-05
CAGL0E05742g	15.8552	20.6846	16.7992	65.2967	239.616	43.0447	2.62285	4.54482e-08
CAGL0J00847g	936.568	930.729	882.304	157.09	85.1662	135.498	-2.88584	3.09837e-38
CAGL0L11330g	17.689	19.6117	17.5876	23.2344	14.2404	77.7828	1.26249	0.00363653
CAGL0K10868g	1610.24	1608.6	1515.1	458.91	234.051	146.971	-2.52271	7.8116e-12
CAGL0H03245g	7.83502	10.6523	8.76186	24.0645	11.6219	44.1597	1.56089	0.000238245
CAGL0H05687g	13.0683	11.8044	11.4223	46.1697	52.058	38.1641	1.80261	1.23136e-06
CAGL0C02321g	6.29221	5.46413	5.45662	42.5891	70.8745	105.613	3.49462	2.27866e-22
CAGL0L12188g	5.27161	5.64345	4.86507	27.0114	18.0672	8.5936	1.75969	3.50403e-06
CAGL0K03443g	122.595	111.098	111.457	17.4316	20.2859	39.5528	-1.86587	2.84857e-05
CAGL0M02497g	52.5685	31.5051	50.4119	414.086	103.048	440.032	2.7625	3.23088e-11
CAGL0M09581g	1502.32	1528.9	1487.62	541.386	533.491	499.202	-1.60776	7.21703e-54
CAGL0L05390g	66.8767	67.5886	69.9938	21.181	19.9169	13.1532	-1.78695	0.00286667
CAGL0M12034g	35.9623	27.8954	41.9473	655.023	535.58	454.565	3.85269	1.09309e-59
CAGL0G09955g	189.738	192.839	188.442	82.0402	102.926	89.8871	-1.07862	0.00423471
CAGL0B00286g	217.554	197.683	212.644	48.3535	5.92331	46.5221	-2.61431	1.31401e-25
CAGL0I06270g	600.058	582.269	635.643	75.3753	141.479	100.493	-2.37679	2.88417e-11
CAGL0J05984g	11.2403	11.0113	10.7016	77.2007	89.8415	31.9073	2.75925	6.70333e-15
CAGL0E01793g	35.3807	38.8931	36.1913	788.73	1334.26	1065.31	4.73514	3.73349e-140
CAGL0F05863g	418.803	418.65	415.284	108.425	62.4201	22.5188	-2.68065	2.38087e-17
CAGL0C00473g	5.94936	6.91807	5.27699	9.46624	5.50805	22.0856	1.02367	0.00952062
CAGL0K05401g	240.159	284.616	247.322	188.075	65.9362	86.9377	-1.14119	9.89887e-07
CAGL0M05511g	46.2432	46.8484	45.5098	260.676	151.504	186.016	2.09024	3.48356e-24
CAGL0M13057g	0.019464	0.019362	0.665046	50.9926	85.6034	66.9061	7.0967	9.54526e-11
CAGL0D04114g	69.072	70.9934	69.4843	253.509	458.893	311.715	2.17656	9.89682e-64
CAGL0M06545g	22.7481	24.312	22.0242	78.0639	81.7516	62.3349	1.71201	2.48022e-09
CAGL0G01738g	855.971	794.055	787.841	96.3579	112.135	29.8687	-3.37165	1.98726e-23
CAGL0L03630g	173.063	168.048	168.791	58.0882	109.105	39.3298	-1.31648	1.86335e-07
CAGL0C03762g	12.2441	11.392	13.3695	10.7131	6.06743	66.2831	1.07203	0.00724785
CAGL0B00792g	8.99082	8.52083	10.2947	46.3508	19.1958	40.9045	1.97481	2.07333e-06
CAGL0H04477g	16.3102	17.977	14.9017	48.1974	44.2672	24.7285	1.26074	1.95691e-06
CAGL0H10142g	77.0515	78.8846	77.3496	107.278	298.255	263.512	1.40483	6.9396e-12
CAGL0B02211g	11.2866	13.2913	11.586	67.9704	41.9638	111.994	2.52227	6.53908e-33
CAGL0J04466g	21.375	20.9323	20.51	39.1816	22.7987	76.4353	1.11381	0.000580236
CAGL0H09944g	45.1332	43.2584	41.8278	145.339	166.462	116.858	1.67444	1.37434e-11
CAGL0C02145g	16.3798	18.8878	15.4793	63.4823	28.6442	92.3076	1.77525	4.96228e-12
CAGL0A00583g	9.21913	9.81934	9.36647	29.4973	54.5116	54.861	2.1809	5.34459e-10
CAGL0J09306g	327.176	321.622	299.974	117.581	118.47	63.1122	-1.60687	1.06705e-07
CAGL0E04356g	552.384	537.746	526.913	121.803	87.3784	61.5477	-2.5192	6.19572e-16
CAGL0K06853g	177.708	168.903	167.239	115.565	38.1049	64.5602	-1.13036	0.000185756
CAGL0J03344g	8.46554	8.3817	8.79219	56.3006	35.2463	25.0356	2.26263	6.44642e-08
CAGL0E04378g	82.1205	83.6697	87.1561	10.8504	37.8813	31.9298	-1.53764	2.68708e-05
CAGL0E06270g	0.334281	1.78881	0.534939	75.5513	31.4007	34.4118	5.37571	4.34455e-13
CAGL0L06204g	661.792	653.58	671.905	78.9922	76.1676	80.3133	-3.02824	1.32384e-21
CAGL0M05533g	26.8758	29.2895	25.6131	134.512	155.527	173.238	2.41299	1.82505e-64
CAGL0H00638g	2.93612	2.84047	2.92354	42.2139	57.5053	17.5055	3.61241	1.90169e-21
CAGL0F05951g	19.7048	22.5853	22.891	46.1592	134.742	57.4246	1.69988	0.000434266
CAGL0H09108g	112.522	116.372	116.151	69.8122	32.4299	70.6374	-1.03068	0.000696409
CAGL0E00803g	249.914	239.816	230.758	154.173	94.5405	66.7046	-1.18925	0.000119944
CAGL0H09966g	12.0738	11.7805	10.9168	135.487	267.184	220.592	4.05202	1.99813e-76
CAGL0K04741g	83.935	88.4909	83.1984	721.539	417.392	345.013	2.44483	3.04097e-23
CAGL0G07293g	69.6601	72.4872	72.9244	62.2679	11.9894	14.0375	-1.15753	0.00109455
CAGL0F04917g	7.43908	9.58532	10.1652	41.3019	40.8217	6.40907	1.75418	5.52091e-07
CAGL0K04609g	43.6805	45.1607	42.9451	89.8675	70.6279	177.021	1.23314	9.96246e-07
CAGL0J07854g	8.19355	8.37861	6.97489	16.0578	25.8022	27.5744	1.78806	0.00051111
CAGL0J10846g	42.4011	43.2683	40.8973	157.522	71.6857	233.826	1.8819	5.13617e-10
CAGL0E02475g	26.5632	28.8733	22.9133	15.6878	93.6681	68.4172	1.08846	0.00929252
CAGL0L01551g	102.181	111.153	110.465	18.6354	23.69	27.8389	-1.90265	0.000236086
CAGL0K06831g	415.323	433.338	411.254	132.427	209.39	96.2905	-1.53536	2.51755e-10
CAGL0H06941g	10.4229	10.9466	9.66321	55.5318	43.0112	45.1379	2.09464	8.07449e-08
CAGL0I10147g	20.4411	20.8625	21.1031	9.92471	5.54694	15.9154	-1.03516	0.000102748
CAGL0G10109g	3.04131	3.67309	3.10526	66.7093	44.3613	35.4487	3.84714	1.2412e-40
CAGL0I08019g	18.1453	20.3478	17.4614	42.9024	60.8074	34.6689	1.2405	8.57476e-06
CAGL0H06633g	7084.14	7013.68	7379.31	2720.58	660.89	1031.61	-2.29655	7.85354e-06
CAGL0L07150g	14.545	16.9066	18.0035	47.26	54.9983	117.392	2.11438	1.62332e-05
CAGL0E03069g	5.71193	6.02635	5.39901	30.6304	17.8228	94.9471	3.03555	2.22573e-18
CAGL0M00484g	42.5909	48.4936	43.2946	131.007	140.069	234.672	1.84338	9.92545e-09
CAGL0G05808g	19.4497	21.9367	24.2948	44.1334	88.6812	19.2619	1.19963	0.000246628
CAGL0H00506g	1888.79	1937.57	1888.49	777.904	577.932	682.27	-1.56131	4.01119e-61
CAGL0B02563g	793.144	738.504	664.485	234.733	59.3479	73.148	-2.55109	4.41512e-16
CAGL0L10406g	1123.25	1121.14	1165.88	246.986	52.2912	191.562	-2.83426	9.10327e-35
CAGL0B05049g	7.51947	10.5671	7.93956	66.7464	22.5686	17.5091	2.04881	6.08185e-09
CAGL0L10648g	134.724	157.209	162.062	19.4554	67.9228	48.2456	-1.73441	1.50924e-05
CAGL0M00462g	11.3706	13.8953	11.1939	58.2213	18.9258	32.6666	1.78008	4.97577e-06
CAGL0M03729g	40.9849	42.359	42.5961	7.77447	27.9702	15.301	-1.07901	0.0201537
CAGL0I09790g	53.1286	58.6913	51.491	232.79	60.2966	126.132	1.36823	3.42232e-09
CAGL0C03509g	119.684	116.169	119.517	47.0407	23.4189	90.8402	-1.18099	2.18601e-05
CAGL0F08217g	1.73828	1.70435	1.68459	55.3941	91.7175	41.8802	5.162	4.82323e-84
CAGL0K05973g	396.5	382.679	413.392	108.426	215.656	165.562	-1.35163	5.58943e-11
CAGL0K00583g	32.6889	33.6059	29.8869	89.9258	26.1625	125.437	1.35052	2.69397e-05
CAGL0M11440g	11.4239	11.5112	10.9512	41.5431	31.213	44.489	1.92126	6.56684e-07
CAGL0D02684g	9.13229	9.93808	8.57262	29.4848	30.9385	54.8376	2.03649	7.82485e-08
CAGL0B00330g	8.6995	9.85175	9.77328	17.4709	63.6892	79.2594	2.34796	1.24021e-17
CAGL0L06270g	1268.15	1248.69	1197.95	660.014	362.294	330.843	-1.49172	1.6995e-17
CAGL0K11418g	336.362	328.608	345.374	183.539	170.873	45.5142	-1.30315	3.31075e-05
CAGL0M12188g	278.974	268.037	269.179	35.0444	107.955	56.4271	-1.78475	5.27863e-05
CAGL0J08657g	102.338	104.934	107.557	57.054	44.264	14.3842	-1.36358	0.000785014
CAGL0C01325g	1999.9	1942.81	2034.04	463.969	421.986	492.652	-2.19568	1.13017e-33
CAGL0J09900g	2267.79	2188.54	2224.63	882.145	116.563	400.773	-2.23338	0.000139548
CAGL0G05544g	283.503	267.419	214.056	121.498	54.3217	115.534	-1.40278	3.15597e-07
CAGL0I06204g	517.214	566.983	530.95	207.877	158.046	127.782	-1.70193	2.70488e-13
CAGL0J00583g	183.951	185.542	175.104	63.6305	41.4038	74.3549	-1.65235	2.44606e-09
CAGL0C03850g	82.5133	79.6807	78.1522	282.191	87.6258	200.718	1.21831	2.17102e-05
CAGL0J08844g	9.52372	10.54	8.77997	70.2985	165.792	53.7638	3.21914	8.02869e-34
CAGL0K07007g	13.4898	15.2796	13.1059	34.9615	32.5489	17.224	1.00158	0.0012517
CAGL0K04631g	41.7969	46.3388	40.7491	17.143	29.925	1.48789	-1.11513	0.00484676
CAGL0K03707g	37.9484	40.9543	40.1935	17.5137	27.1752	14.4769	-1.07792	0.0204803
CAGL0G08382g	15.48	17.3725	15.9636	18.0577	42.0289	87.0222	1.51916	5.01831e-05
CAGL0H04983g	507.278	528.552	489.407	132.738	122.977	191.191	-1.85131	1.73661e-14
CAGL0K08514g	18.3648	22.2488	18.7238	52.335	41.0974	59.8125	1.29308	2.07065e-09
CAGL0G04499g	8.75845	10.6543	9.55935	143.282	133.542	99.4994	3.61661	8.67257e-37
CAGL0I09460g	5.3982	7.31188	5.09304	65.5718	26.6813	14.2138	2.81576	2.60857e-09
CAGL0E06424g	2.96904	0.664923	0.805023	52.6719	30.2493	25.049	4.32935	9.31595e-10
CAGL0I08283g	203.683	192.782	202.494	101.943	118.909	43.7425	-1.18051	0.00195042
CAGL0K08756g	40.6469	39.0397	43.2382	238.968	373.453	339.722	2.86003	1.38095e-45
CAGL0J08569g	164.576	166.777	167.774	53.6269	66.5356	34.3813	-1.60201	0.000142516
CAGL0J08393g	7.91489	8.95194	8.07266	25.429	40.2991	1.48646	1.54734	0.000120602
CAGL0K05390g	375.199	257.85	399.115	227.877	18.4714	108.89	-1.48779	0.0115799
CAGL0I09988g	11.3267	13.6393	11.2976	49.772	14.701	31.3264	1.67109	0.000597287
CAGL0F07293g	29.9576	30.3064	30.7758	75.6113	100.53	104.963	1.53289	4.3196e-10
CAGL0C04587g	615.487	596.922	571.888	196.155	185.883	68.4576	-1.97987	4.00872e-23
CAGL0J04246g	95.4128	131.711	114.074	17.6873	10.77	80.815	-1.66533	0.000108538
CAGL0K09834g	18.4653	20.1305	18.5048	76.9084	112.389	33.1211	1.92838	8.80353e-21
CAGL0J03256g	35.8614	37.2647	36.9298	82.8004	104.451	133.144	1.4376	1.06248e-11
CAGL0M08668g	13.6973	16.1815	14.7187	7.90015	67.8186	85.8693	1.76344	2.25425e-07
CAGL0M01144g	20.6312	24.4775	18.8124	82.7304	9.62769	38.5694	1.04685	0.00186013
CAGL0L03718g	7.5268	8.86016	7.4696	19.8392	17.3158	37.4107	1.65066	6.47362e-09
CAGL0L12936g	130.463	129.86	135.709	123.503	18.2313	26.6711	-1.16088	0.0126174
CAGL0F01397g	88.2216	95.1556	91.5117	14.1069	32.0127	52.4737	-1.48251	0.000146018
CAGL0D02068g	42.3516	39.9595	41.0263	4.64703	4.41567	23.2807	-1.77293	0.000639606
CAGL0H10428g	12.8058	15.3357	13.0312	12.1417	50.0195	65.4306	1.54075	8.15261e-06
CAGL0E03245g	43.0726	42.2731	43.1958	158.007	65.4339	76.9053	1.20187	1.50248e-07
CAGL0F00517g	76.6355	82.0448	75.7925	54.0955	38.6615	12.8299	-1.05544	0.000973521
CAGL0L10912g	9.08352	10.4028	10.028	122.847	53.7298	171.359	3.49873	4.19356e-50
CAGL0A00209g	205.362	215.6	214.921	126.21	75.8675	52.7121	-1.3119	1.05253e-07
CAGL0F04081g	21.979	24.8919	22.9873	52.8308	58.0011	41.1982	1.07143	0.0023688
CAGL0C01595g	56.8531	55.033	57.3161	117.357	175.673	122.097	1.24769	3.051e-08
CAGL0L09493g	6.28618	7.09785	6.18969	28.9799	70.116	35.9324	2.84694	5.79538e-17
CAGL0L08338g	21.1489	23.2486	22.8552	75.4277	22.8588	97.4202	1.57774	0.000517679
CAGL0K12034g	204.831	191.981	191.536	555.021	450.614	696.57	1.43184	9.26912e-26
CAGL0B00924g	18.0531	17.4165	21.2545	32.7665	25.4212	54.1701	1.12719	0.0117429
CAGL0E00561g	141.032	151.189	152.162	69.1483	67.7647	42.8688	-1.33477	1.02615e-06
CAGL0A00781g	15.9677	18.7668	15.1204	23.5359	39.0682	79.9332	1.39738	1.99652e-06
CAGL0H04851g	12.8755	12.5105	12.1318	26.3987	79.6228	18.8757	1.81395	1.29465e-06
CAGL0H04609g	3.4451	3.84353	3.64888	15.1367	13.2349	30.0925	2.31565	9.1252e-16
CAGL0H03069g	23.1266	26.6659	22.0378	50.8334	31.8305	74.6533	1.04739	0.000102027
CAGL0L07722g	194.388	168.133	763.322	909.553	802.298	1090.76	1.16882	0.0497364
CAGL0G10131g	777.178	835.752	800.314	410.009	194.188	163.97	-1.66671	3.24163e-11
CAGL0H09614g	2.36078	3.13384	2.09753	602.212	728.396	771.841	7.9823	1.29878e-281
CAGL0K06413g	40.7625	34.8739	40.3406	51.6973	60.1621	127.559	1.06015	0.00299091
CAGL0H05093g	15.1988	18.2242	15.441	22.9626	33.2449	50.6012	1.06634	0.000567461
CAGL0G03509g	75.9325	78.5651	80.1976	34.5851	40.2481	28.5883	-1.01374	0.00196619
CAGL0L01221g	11.6138	15.8187	12.8818	33.1173	11.9591	41.853	1.01899	0.0132295
CAGL0M07942g	44.9551	42.3607	41.3097	81.2592	91.7449	109.711	1.09365	5.19551e-06
CAGL0I07837g	1480.71	1437.4	1289.63	636.178	707.358	669.811	-1.15427	1.80252e-20
CAGL0G07623g	711.282	700.04	694.737	380.828	290.182	189.036	-1.33124	9.53318e-19
CAGL0A04433g	407.972	409.662	414.747	95.6934	193.337	41.1982	-1.86814	9.49693e-09
CAGL0L11462g	459.235	410.228	431.182	895.853	705.123	1630.66	1.20301	2.66411e-06
CAGL0K02145g	5.32966	5.95445	5.68718	12.0238	30.7019	29.817	1.98779	5.113e-06
CAGL0I10494g	834.935	847.371	797.048	332.777	184.968	142.126	-1.92966	5.39795e-29
CAGL0K04477g	160.811	186.557	173.85	675.627	583.276	506.296	1.67914	4.34207e-29
CAGL0I04092g	163.806	185.483	179.518	76.1691	143.079	43.7006	-1.02189	0.000226695
CAGL0F04103g	23.6302	24.236	25.5757	66.3098	39.8494	72.2903	1.3903	0.00361182
CAGL0J06402g	15.8083	7.98627	6.65787	22.7021	13.2097	56.2971	1.56848	0.0144179
CAGL0I05852g	141.761	152.493	146.782	133.483	50.4205	18.5505	-1.056	0.000303756
CAGL0I08195g	18.4174	23.2371	19.5501	18.6458	21.8446	94.8041	1.15709	0.00401126
CAGL0L00583g	14.9456	17.361	14.3366	40.5406	51.6555	27.5183	1.42605	0.00124463
CAGL0J01699g	451.543	421.634	466.782	166.502	69.2315	44.5249	-2.11739	4.24144e-09
CAGL0J09856g	33.2194	33.8297	37.0155	206.189	50.0853	21.9983	1.46619	0.0002967
CAGL0G02255g	36.6668	40.4295	38.9521	162.043	178.23	461.246	2.64272	2.03897e-14
CAGL0L05544g	34.3482	33.8958	35.666	53.1223	42.6561	131.734	1.06999	0.0334122
CAGL0K07590g	37.7933	39.1834	38.3974	17.9596	10.4501	8.87016	-1.25793	0.0043414
CAGL0I10010g	3.29109	3.67662	3.36576	234.79	119.916	33.6813	5.26994	1.10607e-77
CAGL0M01760g	11.922	14.4343	13.4335	121.942	75.1001	55.8994	2.63093	6.39052e-39
CAGL0H00242g	192.241	194.146	190.248	102.585	127.927	64.2675	-1.00511	6.0855e-06
CAGL0J11220g	31.8568	30.783	26.3945	256.873	79.8151	135.074	2.31366	6.65501e-12
CAGL0K06435g	7.67338	9.39618	8.42813	32.309	20.4254	35.0518	1.77647	1.03838e-08
CAGL0L11990g	71.1234	56.7263	62.8828	537.808	510.438	530.315	2.95943	3.13484e-42
CAGL0J03608g	135.626	131.278	143.284	51.0381	58.735	42.1883	-1.33079	9.2068e-05
CAGL0E01287g	547.992	572.532	583.534	125.165	63.208	137.908	-2.37865	7.54759e-22
CAGL0K01749g	155.288	158.274	155.689	104.534	65.2843	5.50297	-1.37563	0.00177255
CAGL0E01067g	25.0847	24.3337	23.9827	51.0482	57.3137	138.633	1.62071	4.07557e-06
CAGL0I09108g	5.19646	4.30126	4.54117	4.93391	1.22681	20.9147	1.29326	0.0122805
CAGL0L01397g	131.721	136.444	140.733	54.5209	25.4131	20.8037	-1.95749	5.35283e-09
CAGL0C03135g	10.5224	13.2035	9.76772	27.3513	39.256	7.89223	1.2091	0.00155822
CAGL0F04807g	355.69	356.252	351.148	97.2791	154.374	15.3513	-1.97183	4.60793e-06
CAGL0J00473g	17.742	17.944	19.7184	76.8728	40.8533	66.959	1.76663	1.88616e-07
CAGL0M11924g	29.1852	29.7169	32.5525	63.1412	32.9584	105.396	1.07622	2.07573e-05
CAGL0K02123g	99.7497	83.8473	85.9161	210.18	192.347	163.55	1.08408	0.00411171
CAGL0J06468g	169.958	182.913	167.555	62.2641	20.5905	43.9085	-1.97502	1.23479e-14
CAGL0L04950g	19.9192	19.7146	19.3287	35.3385	57.2521	48.327	1.26681	5.94732e-05
CAGL0H02409g	22.849	25.4314	24.3953	49.0648	232.772	121.672	2.37158	2.8974e-10
CAGL0K08338g	18.3985	19.1348	17.439	104.584	42.9603	281.262	2.79308	5.50256e-08
CAGL0F08393g	40.2524	39.2258	37.372	53.2572	112.159	147.72	1.30246	1.96457e-12
CAGL0D00836g	16.2092	16.9061	16.78	71.3273	55.3377	14.7399	1.57075	1.02623e-07
CAGL0D02596g	109.791	101.886	116.679	40.4487	25.0841	20.0611	-1.91724	3.01516e-07
CAGL0G03971g	248.539	235.762	230.978	98.6279	89.9634	169.051	-1.09435	9.19799e-07
CAGL0L06622g	31.745	35.8277	31.5806	109.034	32.3455	70.4146	1.06042	5.12905e-07
CAGL0C01265g	18.4458	21.6678	17.7501	62.7877	55.9667	94.5422	1.81525	5.3294e-16
CAGL0I10879g	27.6281	28.9581	25.2475	69.9842	114.654	28.9246	1.32822	0.000194189
CAGL0I03300g	31.5477	31.6255	33.8747	78.0695	55.5209	64.5327	1.15396	0.0014819
CAGL0D00792g	26.8047	26.7905	25.0098	51.7269	23.9305	119.144	1.34483	3.64017e-05
CAGL0M02101g	54.2874	51.3577	54.1656	461.655	50.2099	129.818	1.90244	0.000668364
CAGL0M04653g	11.0173	12.0318	10.6454	20.5624	47.9385	12.7477	1.24558	0.000905098
CAGL0J10208g	34.6458	30.0607	31.4153	124.444	36.2051	115.725	1.50573	3.46936e-05
CAGL0F08811g	9.25958	11.3862	9.41193	64.4856	53.2145	73.3817	2.61658	5.11681e-15
CAGL0I06050g	450.674	463.919	384.8	212.886	236.993	151.197	-1.17251	6.4559e-09
CAGL0E02255g	417.29	410.115	457.078	53.6979	312.452	199.52	-1.31714	0.00012419
CAGL0I07843g	136.542	128.498	145.06	653.204	726.289	687.738	2.23588	5.23774e-75
CAGL0M14047g	10.7094	10.1489	9.41652	49.8805	54.502	39.1043	2.19988	5.26097e-20
CAGL0C04191g	250.857	249.503	235.107	173.444	50.461	52.0612	-1.41305	1.65156e-06
CAGL0F03157g	18.2311	20.6302	19.9606	75.1298	8.45282	53.6727	1.22473	4.71197e-05
CAGL0M00660g	105.795	110.473	98.9358	28.69	32.7314	76.3348	-1.16941	0.0021534
CAGL0C05027g	487.673	365.69	401.379	126.826	182.574	153.986	-1.50577	1.39207e-09
CAGL0H06721g	14.7986	16.8568	16.3241	26.9916	56.8052	83.3922	1.74085	1.57947e-10
CAGL0K08844g	179.678	166.284	179.122	162.683	51.2017	25.2561	-1.02306	0.000682254
CAGL0H07381g	17.8164	16.6021	18.6733	52.5588	91.7472	18.3557	1.60573	0.000142815
CAGL0K08536g	112.098	106.207	97.0692	346.305	133.381	345.826	1.3216	1.74898e-10
CAGL0H04741g	165.57	150.938	163.753	115.823	33.6968	10.8306	-1.48807	0.00051924
CAGL0L11308g	20.4978	21.541	22.6845	110.739	32.2177	171.632	2.27891	4.35429e-13
CAGL0J07832g	29.153	31.7085	30.6964	123.573	107.085	36.8001	1.5787	1.24209e-05
CAGL0M11726g	2894.06	2978.89	3135.24	1297.47	867.885	802.527	-1.6785	2.73098e-18
CAGL0J11880g	11.4749	13.3927	10.3244	15.4036	92.6676	24.5325	2.14374	5.54232e-06
CAGL0F03839g	5.24168	6.59477	6.21206	39.6087	10.9105	69.6701	2.65148	8.78881e-10
CAGL0A01199g	1464.14	1349.69	1369.26	483.354	286.164	637.31	-1.65062	4.99435e-11
CAGL0I10626g	39.1866	45.3311	38.3828	19.5265	9.65756	12.1056	-1.37162	0.0035619
CAGL0I02178g	29.3337	23.7003	25.0466	249.161	63.5612	131.819	2.50738	1.27347e-10
CAGL0J04202g	2540.9	2280.12	2312.21	942.819	538.833	795.212	-1.7174	1.62884e-22
CAGL0F01287g	167.538	180.784	168.912	49.9552	171.687	40.0153	-1.01155	3.56001e-05
CAGL0G04697g	3.68771	4.329	3.47597	34.5621	26.6355	53.3769	3.1962	6.28512e-19
CAGL0H03157g	46.1701	43.2463	47.0305	63.0707	103.246	78.2019	1.09642	0.0219279
CAGL0G06490g	219.657	205.909	199.654	495.18	415.824	445.887	1.04387	1.35045e-12
CAGL0M04961g	24.2606	24.2436	21.8659	74.4418	58.9325	31.3949	1.15636	0.00568838
CAGL0J11484g	19.4877	19.4884	16.5882	26.1408	30.4211	64.8245	1.41001	0.00143396
CAGL0K07183g	10.8432	12.4912	10.6188	130.031	76.0171	190.838	3.44012	1.33302e-49
CAGL0D00418g	1177.74	1169.71	1178.65	590.428	224.583	308.317	-1.70625	5.04567e-07
CAGL0L07062g	9.76699	11.5147	10.8536	4.86384	38.6405	58.5381	1.62884	0.000385958
CAGL0D03432g	200.376	181.352	177.137	462.972	700.66	738.633	1.66288	8.48674e-25
CAGL0G10175g	35.1952	34.5349	35.2997	137.705	36.3884	66.6265	1.1721	6.51142e-09
CAGL0F07601g	4993.86	4940.16	4611.2	2435.42	1943.75	1657.45	-1.34128	1.18938e-26
CAGL0E06358g	25.2894	18.6819	19.4309	368.422	219.228	313.93	3.72399	1.20206e-57
CAGL0H09526g	8.74233	10.5936	9.19414	38.3514	22.3155	57.8553	1.99939	2.64799e-10
CAGL0L12914g	700.017	705.47	665.014	234.355	278.403	253.556	-1.52322	1.66532e-29
CAGL0E05456g	2.0939	1.90991	2.19421	135.313	20.2958	131.246	5.52165	3.03e-55
CAGL0G00308g	999.058	1012.84	979.715	533.091	420.135	579.04	-1.06147	5.90067e-33
CAGL0L10714g	23.004	23.9601	26.4286	44.7887	52.1224	71.361	1.33777	0.000284153
CAGL0C02563g	10.4757	11.8334	9.79641	17.4184	27.8044	86.3892	1.9318	4.06914e-10
CAGL0I10516g	399.602	427.518	403.105	234.935	178.868	150.303	-1.18275	6.08794e-19
CAGL0H09834g	1461.17	1394.87	1504.99	617.863	759.798	673.426	-1.17309	2.4752e-13
CAGL0H07997g	75.6112	82.8911	87.9046	16.996	35.3383	52.0515	-1.17393	0.00450356
CAGL0B02431g	201.999	208.054	210.674	53.8173	10.0948	30.9028	-2.59986	9.0622e-18
CAGL0C04455g	542.594	531.254	542.394	136.104	102.113	36.2656	-2.5115	5.62257e-14
CAGL0F01199g	175.888	166.227	171.634	36.903	42.9455	45.7564	-1.51517	0.00112734
CAGL0K09460g	18.1833	18.9352	18.0002	34.0087	39.5773	126.503	2.03557	3.66743e-07
CAGL0L02189g	18.0629	19.9027	15.5921	37.3199	32.7901	134.424	1.8512	1.38293e-07
CAGL0K07766g	41.6062	43.6718	44.2242	134.515	142.61	27.6892	1.24695	1.67417e-08
CAGL0C03223g	674.616	670.029	705.567	260.182	165.983	68.9416	-2.03978	6.96079e-22
CAGL0K03157g	6.67491	7.65182	8.58732	9.91199	46.2945	14.2219	1.6448	5.86369e-05
CAGL0F01485g	7.6807	8.90427	9.67919	169.18	897.075	487.349	5.62229	5.60014e-30
CAGL0E01727g	696.323	850.33	981.231	383.935	346.773	377.713	-1.27196	8.46862e-13
CAGL0D00330g	10.2894	12.6234	9.52194	28.2299	51.3224	54.0438	1.98591	4.3966e-09
CAGL0H06985g	10.1684	11.3463	10.7338	24.403	96.1296	7.56435	1.96653	1.83819e-09
CAGL0B03014g	275.011	275.92	296.84	203.969	66.1354	2.44188	-1.42427	0.000187368
CAGL0L13112g	9.76857	12.1122	8.97203	52.7427	11.9484	13.0574	1.26475	0.00347403
CAGL0D03696g	16.1085	16.8503	14.5627	54.9744	20.9388	160.638	2.33361	8.86253e-11
CAGL0K09746g	35.7257	33.6723	34.0112	137.253	69.7286	21.4198	1.11849	0.00280061
CAGL0G08734g	97.6756	90.0235	80.7186	265.459	269.026	99.0518	1.19833	1.03184e-06
CAGL0H04917g	133.854	152.227	141.794	52.005	25.5786	29.1269	-1.94655	2.68927e-10
CAGL0H06369g	115.834	116.013	110.123	44.6159	77.8819	23.2343	-1.25471	0.00204264
CAGL0E01331g	99.5038	103.061	95.6871	78.4641	11.8279	25.2042	-1.32861	1.39307e-05
CAGL0M05709g	16.1745	19.3894	17.6832	68.7448	25.4395	72.4396	1.57799	1.36136e-06
CAGL0E05632g	864.423	799.146	786.219	297.324	90.812	77.5306	-2.39309	1.76041e-06
CAGL0F06413g	107.047	99.7287	95.7152	1728.99	1188.78	1583.49	3.79114	6.69892e-147
CAGL0L13332g	172.834	166.68	161.227	84.5271	59.0984	20.7583	-1.49675	2.00243e-08
CAGL0M13189g	399.383	395.319	374.261	28.633	39.5968	62.129	-3.14471	5.06955e-20
CAGL0M12496g	10.7606	9.82296	9.809	16.758	19.5019	20.7783	1.34305	0.00520448
CAGL0B01925g	92.3842	95.0983	88.5937	46.8294	27.2485	50.5642	-1.15068	0.000320932
CAGL0J10384g	423.571	376.207	401.423	170.937	180.389	144.467	-1.21712	0.000112886
CAGL0M13453g	21.0223	21.7167	19.6981	64.3372	27.3687	63.3384	1.29243	2.27178e-05
CAGL0I09856g	78.0248	79.8159	81.3824	13.7327	63.9252	26.5626	-1.01849	0.0380206
CAGL0M03069g	11.4503	12.692	10.1554	15.6256	66.4933	19.3743	1.49071	0.000520793
CAGL0B00990g	37.2537	38.542	41.231	145.925	150.391	91.4979	1.66163	1.96688e-19
CAGL0B04565g	392.293	408.199	423.625	221.543	94.2542	25.4277	-1.78878	1.66023e-11
CAGL0L06908g	472.678	485.251	470.154	157.794	120.006	181.816	-1.70477	4.02943e-16
CAGL0L05258g	22.4795	20.4783	21.9963	308.211	300.226	545.672	4.03305	5.34772e-76
CAGL0J05214g	10.0386	11.1936	9.64799	39.4065	24.3289	17.2044	1.47058	0.000464224
CAGL0F00187g	32.8498	32.6005	30.5853	218.064	374.828	177.551	2.92342	1.45041e-63
CAGL0D04620g	7.49471	10.3348	7.76856	9.37339	33.5304	26.8852	1.39041	5.81749e-05
CAGL0L13376g	4728.74	5574.95	5235.63	79486.4	126405	115225	4.25022	1.41795e-96
CAGL0E02915g	83.6626	100.376	81.8534	32.3212	46.0364	21.7998	-1.23227	0.00325387
CAGL0M09559g	12.4901	11.977	11.0611	13.3626	44.9763	66.9432	1.64993	7.40883e-06
CAGL0I00286g	3.9506	4.48799	4.42361	17.9734	143.975	77.9992	4.03256	1.08384e-37
CAGL0B01617g	3.43442	4.40856	2.95497	14.6429	17.0405	54.4673	3.02211	4.77126e-11
CAGL0J00891g	34.3509	33.6016	37.4966	137.683	69.42	48.2331	1.31447	3.48104e-05
CAGL0F05511g	15.0579	16.4207	13.3937	67.1745	39.804	28.6549	1.66178	9.79787e-05
CAGL0B04675g	7.51433	8.31191	6.11997	131.862	251.258	257.888	4.75327	5.98244e-71
CAGL0E06050g	7.53856	7.61234	7.34186	58.6526	115.711	62.3349	3.31448	9.01576e-31
CAGL0J08030g	9.4001	11.2082	8.62946	15.3265	58.6803	42.0609	1.90711	1.50165e-11
CAGL0L13392g	4110.86	4787.15	4880.45	21409.5	23714.3	25992.7	2.26635	8.97838e-94
CAGL0B02794g	376.293	397.751	384.996	115.309	89.4599	225.182	-1.47496	4.94707e-11
CAGL0M13651g	446.043	438.328	417.909	99.7022	174.041	350.261	-1.13891	0.000410882
CAGL0L12254g	97.1578	95.2867	93.795	57.6922	36.6362	13.1338	-1.34965	3.76488e-05
CAGL0I01672g	11.1399	13.276	11.615	21.5191	54.4991	10.0501	1.21514	0.00142432
CAGL0M12474g	8.19825	7.14365	6.59037	20.0285	12.997	69.2385	2.06314	1.05241e-07
CAGL0K07293g	225.324	217.866	221.607	73.5727	91.691	70.2328	-1.55704	9.72214e-18
CAGL0M08822g	32.8201	36.1999	32.8405	125.24	42.1414	47.8787	1.12223	1.25953e-05
CAGL0K05753g	119.712	120.956	117.685	333.199	84.0331	420.722	1.10787	0.0147414
CAGL0J11242g	0.716716	0.625103	0.461633	36.5398	27.3228	119.028	6.45209	2.40606e-46
CAGL0D06556g	226.768	223.771	224.201	69.5099	55.5679	79.9048	-1.72886	8.99104e-11
CAGL0J09328g	126.631	154.894	134.831	79.3795	30.7924	32.8078	-1.17895	0.00338179
CAGL0F04719g	162.674	188.32	166.309	14.3283	82.4828	97.712	-1.43844	1.1013e-06
CAGL0C04389g	1309.23	1308.34	1275.92	393.744	711.433	423.483	-1.41973	2.91685e-16
CAGL0G09801g	8.93517	10.5321	10.6504	6.92817	55.1072	31.454	1.56948	0.000225925
CAGL0L08932g	899.222	897.855	904.372	441.135	305.077	331.753	-1.39346	1.85953e-41
CAGL0I06919g	12.4084	14.621	12.041	25.6954	29.9028	63.7199	1.42196	0.00549299
CAGL0M14069g	6.3463	7.19108	6.46534	75.5616	30.6065	34.8578	2.81948	7.29491e-38
CAGL0E03201g	116.207	120.1	105.98	12.1801	28.3488	78.5817	-1.62552	3.40802e-06
CAGL0J04818g	100.28	103.972	100.77	12.1826	57.3817	57.8168	-1.27454	0.000467358
CAGL0D00176g	38.9069	35.7772	41.4461	291.197	1001.97	890.882	4.04975	2.51926e-23
CAGL0C01969g	13.9128	16.8995	12.712	51.7965	32.9135	54.3874	1.63161	1.40299e-06
CAGL0D02662g	0.865834	1.16686	1.89904	14.9983	179.092	137.898	6.00316	4.52623e-20
CAGL0C00385g	24.4888	25.4575	27.4739	35.6515	110.637	14.7349	1.05812	0.00030853
CAGL0L06688g	9.8397	13.4465	10.347	1.12369	61.3966	77.7458	2.04671	3.99675e-07
CAGL0L05170g	204.627	207.22	146.385	67.5313	46.2365	43.996	-1.81518	6.39258e-10
CAGL0H04191g	1834.86	1748.93	2006.09	1000.09	42.4934	524.852	-1.68655	3.81364e-06
CAGL0K05995g	154.473	163.17	151.151	60.5346	97.3916	23.0533	-1.35835	6.81076e-08
CAGL0J10670g	6.32857	6.49883	5.79458	69.437	74.6208	12.9314	3.0885	1.07705e-32
CAGL0G09823g	20.9611	20.9956	22.8773	163.692	45.13	6.0105	1.82846	4.22676e-09
CAGL0C01463g	12.4809	14.4341	14.5317	57.5946	10.1363	50.1765	1.54841	2.85525e-05
CAGL0J04114g	402.141	385.905	412.443	150.513	26.3387	27.7848	-2.3931	3.91919e-13
CAGL0M01694g	26.2738	29.1817	24.2174	88.4711	68.1906	71.1521	1.5043	3.51632e-09
CAGL0D02640g	1.01147	0.541575	0.30321	13.7192	145.979	126.138	6.73839	4.52249e-21
CAGL0B00352g	4.96633	5.15793	3.8515	49.3441	57.4237	91.7732	3.9097	3.48807e-24
CAGL0M01188g	4.32513	5.37141	3.88019	5.51056	15.3695	4.24189	1.06508	0.0255659
CAGL0L10516g	19.5515	20.7819	19.574	72.5708	51.2351	59.9875	1.54288	6.05491e-05
CAGL0M08954g	71.7647	68.2808	69.9501	21.6149	13.9641	59.9129	-1.21319	0.00141697
CAGL0F05329g	34.1612	33.5379	39.8097	147.363	155.56	77.0386	1.74594	2.71766e-10
CAGL0D00858g	17.0836	11.586	19.0855	36.5247	59.5195	43.7279	2.49399	0.00327551
CAGL0H01815g	205.814	210.777	216.39	129.503	117.448	44.2956	-1.06673	2.97991e-05
CAGL0J06688g	4.51134	5.14824	4.44326	21.865	40.9668	13.5553	2.4657	3.72737e-10
CAGL0G06314g	17.2184	20.1531	18.2662	50.174	53.4123	19.4005	1.22202	0.00085255
CAGL0K05841g	44.8083	48.0852	45.5393	7.25448	7.53443	42.2651	-1.3067	0.000346437
CAGL0F04345g	104.749	110.781	106.733	58.1865	56.4283	21.9243	-1.16414	1.65852e-05
CAGL0B00506g	12.9615	14.506	12.7967	37.1326	24.46	41.0721	1.25729	6.13322e-05
CAGL0J07370g	7.39839	7.71898	7.83417	70.5058	35.938	8.74213	2.41932	6.89371e-12
CAGL0K02409g	395.735	425.455	419.959	38.0897	59.3658	143.201	-2.29872	5.77591e-07
CAGL0M00902g	88.502	67.8668	89.633	326.813	162.996	423.742	1.82093	2.63684e-09
CAGL0L12672g	25.4052	26.6149	22.2244	69.9059	54.2348	106.645	1.60742	3.08412e-08
CAGL0G07315g	265.999	266.618	286.991	74.3214	57.9179	298.259	-1.04368	0.00479494
CAGL0H03971g	543.346	527.452	511.438	128.525	35.6416	31.8452	-2.90024	6.4386e-13
CAGL0A02299g	55.9833	75.2686	62.1394	238.877	157.218	189.305	1.54066	1.52995e-10
CAGL0E06446g	254.895	263.256	266.829	96.3941	36.5242	30.2452	-2.17371	8.39458e-14
CAGL0F01265g	60.3659	62.1467	62.0475	159.29	89.2044	268.057	1.37623	6.06323e-14
CAGL0F02453g	15.9348	22.4455	18.3247	56.9202	37.5994	40.3291	1.24756	0.00150867
CAGL0I08613g	5.3408	5.79647	5.23611	54.2295	83.8649	13.448	3.16263	6.70488e-18
CAGL0F07865g	9.5152	10.0906	9.58576	101.385	59.5314	111.082	3.13451	1.59452e-56
CAGL0C00649g	338.842	347.067	341.029	239.812	137.509	62.7898	-1.20474	3.04919e-09
CAGL0H08393g	53.0065	54.5283	54.6319	331.701	273.259	411.152	2.54484	7.36097e-78
CAGL0C01056g	170.898	177.604	181.099	77.7861	74.5761	99.5081	-1.08238	9.30973e-05
CAGL0J07238g	259.564	231.111	239.57	565.976	820.492	222.192	1.05052	0.00638553
CAGL0H01837g	85.9551	82.6833	86.8456	14.5446	48.9729	65.283	-1.04525	0.00345814
CAGL0F08679g	32.2731	32.5019	30.4452	92.2575	126.26	68.4821	1.49795	5.8428e-08
CAGL0H07711g	13.9195	16.2595	13.952	16.9109	41.7045	45.2668	1.09818	0.016455
CAGL0J11704g	12.5874	13.5194	11.0545	15.9303	117.831	50.2172	2.33285	8.64759e-11
CAGL0L01639g	8.48993	10.1765	8.76279	27.1874	10.5816	33.8226	1.45596	8.70934e-05
CAGL0J10912g	6.32204	7.49334	5.48144	43.6063	97.6506	81.1018	3.44392	6.71795e-21
CAGL0C00253g	22.2819	22.1765	22.0654	3.89718	9.96046	7.47345	-1.56275	6.13085e-05
CAGL0L03916g	15.7243	16.5544	16.0532	82.882	18.7827	41.7635	1.479	0.000109487
CAGL0K09328g	60.8804	61.0401	59.6358	126.61	249.62	120.328	1.35522	1.91958e-13
CAGL0H02805g	6.04904	6.94344	5.82157	33.9921	76.6763	56.9335	3.07315	1.93129e-32
CAGL0F01463g	3094.75	3082.84	3084.72	762.029	211.002	202.678	-2.95711	2.86711e-08
CAGL0M12166g	23.6224	25.146	23.7338	55.4357	64.5127	124.926	1.71652	1.14877e-11
CAGL0G07843g	13.1701	17.6352	15.23	39.4341	42.8925	27.4962	1.29821	0.000727336
CAGL0H04939g	325.894	307.646	329.101	64.9752	31.9581	36.3913	-2.78678	1.50292e-19
CAGL0F05159g	9.15762	10.0193	9.64594	80.5957	85.9721	49.2713	2.80391	7.58925e-25
CAGL0M09317g	113.952	110.091	129.934	5.56294	17.3405	32.3937	-2.07216	0.000602298
CAGL0F08283g	28.1346	30.5224	28.928	145.503	38.4923	72.0274	1.56285	4.15604e-09
CAGL0J09680g	216.452	214.946	202.338	152.707	23.9648	42.6524	-1.46734	9.682e-08
CAGL0E03289g	32.1578	34.0854	33.0604	65.3767	115.454	47.8261	1.18276	2.63194e-06
CAGL0A03872g	126.27	120.562	129.86	45.7286	73.1874	48.6551	-1.10669	0.000471194
CAGL0J01309g	83.6844	79.2868	81.3344	23.9007	32.1131	8.7027	-1.77253	0.000290892
CAGL0I01782g	11.4881	13.7037	11.1664	1.02991	54.0531	21.9068	1.0407	0.0034002
CAGL0J09570g	86.0893	83.9501	86.6631	18.2913	57.1646	24.0419	-1.30003	0.00332871
CAGL0G04125g	38.1563	36.3351	34.8795	11.7567	16.0533	5.30082	-1.55635	0.00154368
CAGL0L07502g	2349.82	2376.79	2383.99	1019.08	805.587	773.654	-1.52433	9.75421e-50
CAGL0M14003g	116.083	101.84	105.723	36.0499	42.8089	45.6109	-1.0321	0.0384868
CAGL0K07392g	38.543	40.0763	37.4967	107.631	82.8136	219.81	1.70119	1.15018e-22
CAGL0G05830g	320.102	341.736	321.574	111.266	218.231	194.251	-1.01612	3.24585e-11
CAGL0B01551g	15.9308	19.1684	16.321	84.9028	42.3448	66.647	1.85834	6.93085e-18
CAGL0M10395g	0.584381	0.434311	0.343638	45.1237	15.7828	22.3798	5.83481	5.23652e-47
CAGL0H03685g	62.7803	67.1683	60.1105	282.807	108.545	181.839	1.53688	8.64349e-14
CAGL0J10186g	314.09	314.336	303.738	175.783	57.469	144.39	-1.33189	1.94521e-11
CAGL0K06655g	70.6694	76.1368	73.5186	21.6781	38.733	14.2468	-1.45987	0.000184642
CAGL0G09383g	8736.88	8417.61	8129.33	5614.16	3946.33	3800.12	-1.00988	6.38542e-09
CAGL0K08118g	10.3583	11.9844	9.92394	62.9623	24.4511	50.236	2.01377	1.00219e-10
CAGL0I10648g	69.2141	70.7246	76.4895	159.227	293.613	288.658	1.66133	2.05104e-23
CAGL0M04389g	14.1362	15.9236	13.4806	40.0849	67.1367	35.2104	1.67258	1.73416e-06
CAGL0K12254g	11.1234	17.1167	12.0044	418.025	163.419	428.475	4.52749	1.19488e-42
CAGL0F04213g	1659.69	1752.92	1768.43	984.092	681.638	684.731	-1.2083	1.07161e-26
CAGL0G09977g	219.899	231.072	220.214	158.319	93.4392	46.9831	-1.19468	3.78623e-05
CAGL0M05401g	20.5941	21.6653	25.905	261.554	671.198	376.203	4.14575	1.53244e-46
CAGL0G05247g	12.1815	13.4727	12.8806	36.1711	128.463	21.6497	2.18258	2.11273e-06
CAGL0H09592g	1.12154	0.608434	1.25155	90.2044	258.254	559.816	7.78576	4.15544e-39
CAGL0A00451g	6.1636	7.48956	6.4974	14.5972	97.9508	45.8808	2.79941	7.25372e-08
CAGL0K10780g	37.9727	37.7173	40.5146	397.5	255.978	51.5521	2.49216	2.4154e-07
CAGL0M04939g	26.5647	27.6175	23.7554	109.659	42.5382	30.6681	1.40409	0.00138566
CAGL0M04829g	11.5117	12.7249	9.96997	77.9408	27.8956	22.8823	1.90961	1.60907e-09
CAGL0F09097g	11.2396	14.0722	14.1959	15.3968	35.8356	36.0176	1.27054	0.00328028
CAGL0C03608g	300.371	291.76	279.283	184.783	113.169	125.373	-1.06154	1.85087e-07
CAGL0C00671g	190.683	181.939	171.596	119.001	69.2432	29.5101	-1.22752	7.41162e-07
CAGL0M08844g	27.3026	29.1977	23.4186	16.2514	100.42	80.2445	1.33639	0.000208629
CAGL0G08624g	16.6397	18.3247	20.0365	76.2636	66.0717	61.8586	1.82939	1.66722e-10
CAGL0L04708g	115.411	87.5135	75.5955	24.602	28.6303	56.5345	-1.07254	0.0288
CAGL0I06182g	713.597	752.317	723.331	482.682	189.912	380.864	-1.1228	8.50872e-05
CAGL0C05093g	81.6776	85.0791	79.6367	37.9853	35.5124	38.288	-1.16606	3.42214e-05
CAGL0M07634g	17.1453	18.0266	15.7862	108.622	420.727	262.69	3.85327	1.24178e-53
CAGL0G01078g	282.357	249.153	266.6	1090.44	637.472	350.144	1.29502	0.000118961
CAGL0G07689g	34.1917	35.446	36.1875	200.745	24.0984	53.7051	1.36531	0.00987282
CAGL0L07634g	4.87483	5.88445	4.60294	16.426	11.8976	12.6763	1.43596	0.00549284
CAGL0F07777g	179.482	181.895	146.174	12.284	37.2921	79.4661	-1.96373	3.54012e-07
CAGL0B04433g	27.9547	28.5037	27.4262	136.648	17.7025	76.464	1.42229	2.0058e-07
CAGL0F06325g	115.098	116.882	117.853	121.249	34.1582	15.0388	-1.04171	0.0168991
CAGL0D05610g	23.4784	25.4479	24.5485	15.0705	61.6939	223.24	1.87508	0.0011346
CAGL0H04543g	39.2876	31.3962	45.3151	88.0685	190.396	182.541	1.88117	4.98519e-10
CAGL0L09273g	268.291	274.305	265.628	122.133	39.3714	32.5798	-1.98898	5.19602e-16
CAGL0J01331g	51.2539	47.4563	44.6523	32.7381	6.37638	12.4534	-1.2222	0.0448991
CAGL0M08118g	299.297	267.941	281.707	529.396	596.295	824.901	1.10595	4.53041e-11
CAGL0J07062g	127.329	129.571	132.932	58.5503	13.3536	28.5503	-1.89416	3.58678e-08
CAGL0B02475g	2936.81	2601.62	2749.54	1114.61	212.748	378.162	-2.27114	5.0803e-05
CAGL0L06138g	682.836	610.64	574.664	292.039	215.923	244.879	-1.38074	5.12545e-14
CAGL0L11022g	5.87835	5.64418	5.80657	68.8191	39.0036	83.2515	3.52785	8.66803e-17
CAGL0K12628g	10.6902	12.0758	10.4274	64.7834	42.673	29.738	2.04422	9.479e-15
CAGL0I02662g	8.97927	9.32562	7.91072	14.5384	16.919	54.0792	1.50457	0.00108993
CAGL0M13761g	140.256	153.495	137.983	48.4021	43.1444	61.2911	-1.51284	5.09499e-07
CAGL0D01364g	123.526	133.57	131.871	17.9337	33.0678	109.415	-1.31691	0.00316052
CAGL0E03366g	991.882	808.123	927.861	508.978	235.43	475.514	-1.20922	9.49724e-08
CAGL0M03707g	8.04236	9.57324	7.51667	19.3396	52.5073	7.99317	1.6135	1.31336e-06
CAGL0E01573g	10.1895	11.9917	11.7901	74.1577	28.8555	46.1161	2.11498	1.77146e-11
CAGL0K00715g	5.41346	5.51765	5.33242	13.6839	137.111	15.9489	3.10048	1.21858e-05
CAGL0H03993g	3078.53	2776.19	3047.69	1127.77	666.245	747.134	-1.8827	9.87076e-20
CAGL0I08393g	46.3312	50.1677	46.6748	163.972	60.3384	68.5583	1.01409	0.000135809
CAGL0B04895g	15.3412	17.8632	15.9079	25.441	33.3569	53.3103	1.11655	2.67465e-05
CAGL0G09020g	139.979	136.968	141.989	46.2108	47.9215	111.666	-1.03846	0.000317972
CAGL0B03855g	0.02011	0.021049	0.022019	53.1571	30.7747	5.12404	8.70293	6.50793e-15
CAGL0E00451g	23.5142	26.459	23.0766	36.6784	100.424	74.8281	1.4236	4.32768e-12
CAGL0L13090g	5.0438	5.66885	5.25824	13.3624	18.4013	8.28406	1.34132	0.0204464
CAGL0J01774g	58.2766	55.221	59.0476	23.8707	19.4455	5.86025	-1.69171	8.6094e-08
CAGL0D01100g	126.262	135.194	132.063	12.469	87.0643	15.4604	-1.7932	1.76974e-07
CAGL0G06336g	20.5274	24.9419	19.8706	24.9472	60.3314	115.221	1.50504	0.000320603
CAGL0M10527g	8.66755	9.40822	8.58853	20.7514	28.3732	14.1648	1.24856	6.12167e-06
CAGL0I07865g	102.887	96.6208	88.6983	4.86523	22.6473	28.2316	-2.18283	1.16419e-07
CAGL0L03355g	21.0041	18.8682	22.889	80.0589	34.5919	18.4281	1.27715	0.00620861
CAGL0G02673g	626.135	648.559	647.027	319.476	480.923	101.922	-1.12242	0.00239686
CAGL0M11660g	4.06415	7.77438	5.26144	644.32	279.784	122.645	5.71017	3.39488e-28
CAGL0K12694g	2274.75	2407.7	2323.35	863.531	1245.9	1115.31	-1.21767	4.50578e-29
CAGL0C03696g	7.40618	7.8651	6.67684	18.7981	14.5842	31.0773	1.54513	0.000771897
CAGL0I00748g	190.465	134.101	190.089	117.899	71.38	18.0533	-1.28628	0.000967048
CAGL0K08382g	147.628	103.486	151.355	403.911	430.109	347.268	1.49207	4.435e-07
CAGL0L10780g	151.829	165.878	154.638	68.7399	73.6426	42.0821	-1.40454	1.8631e-16
CAGL0L06160g	1130.37	1200.89	1211.14	436.568	261.836	237.306	-1.92913	8.74365e-24
CAGL0H00330g	36.0763	43.5215	35.3932	92.7745	81.9399	70.4419	1.02304	4.28023e-09
CAGL0I07887g	14.7583	16.7353	12.518	56.923	25.9439	272.366	2.80301	6.45239e-06
CAGL0F00605g	831.114	850.738	792.112	370.581	348.477	356.028	-1.2817	1.01318e-31
CAGL0D03982g	463.677	492.979	436.509	200.436	39.6356	126.689	-1.91334	3.4035e-16
CAGL0F04301g	11.1017	12.8344	11.523	7.34779	8.55092	68.056	1.19482	0.0122497
CAGL0F00759g	138.675	134.143	134.336	91.1472	41.5334	30.7661	-1.30801	5.79077e-06
CAGL0A02255g	4163.41	3974.53	4742.33	1254.25	473.063	230.872	-2.69801	6.54216e-07
CAGL0K10906g	148.554	133.745	135.055	327.009	126.723	460.777	1.05422	3.81317e-06
CAGL0B04917g	454.701	478.038	495.759	71.6218	135.489	148.008	-2.05504	1.62392e-13
CAGL0D04312g	149.528	139.163	145.252	127.753	18.3216	61.751	-1.10331	0.0388714
CAGL0D00660g	18.3671	19.5608	16.4189	34.0969	35.8222	57.7721	1.13748	5.78854e-05
CAGL0K10142g	513.095	980.004	924.065	266.345	158.14	173.299	-2.06614	1.00893e-09
CAGL0B04521g	120.47	120.629	118.752	53.9484	38.8132	42.5409	-1.32158	0.000292449
CAGL0E00869g	17.3406	17.0033	15.5455	159.307	248.051	42.6623	3.10485	5.10162e-24
CAGL0L02167g	222.71	215.886	217.106	171.948	68.0509	90.6312	-1.01496	1.51024e-07
CAGL0A02277g	8884.13	8844.26	10085.5	2072.56	128.155	342.641	-3.22488	4.67765e-05
CAGL0J03212g	12.5016	12.9832	11.7195	1.3494	108.8	58.3272	2.09114	0.000481475
CAGL0I04444g	0.146045	0.100546	0.318091	39.0966	6.58765	25.8291	6.71749	4.34758e-21
CAGL0J04752g	11.7092	13.0562	11.2596	41.7234	15.4082	20.6933	1.19282	0.000422744
CAGL0H03377g	13.3269	17.6665	13.2338	118.111	132.711	71.251	2.82887	4.47961e-21
CAGL0F00495g	22.6721	25.8521	22.3603	79.3767	51.8588	21.5921	1.06958	0.00016676
CAGL0G08712g	766.931	815.646	810.878	322.422	181.536	250.238	-1.72617	1.08345e-40
CAGL0J04554g	34.1823	31.7454	31.1542	68.4024	186.326	97.4035	1.76705	6.53834e-11
CAGL0J04004g	583.529	584.068	527.771	188.032	99.9417	30.0428	-2.35129	1.07481e-17
CAGL0E04092g	7.15998	4.41372	4.74436	382.76	566.422	1121.92	6.72863	8.46042e-56
CAGL0A03905g	0.853152	5.77648	3.3004	43.9297	66.6337	69.4335	3.91041	2.94871e-08
CAGL0J01419g	78.9497	89.2425	79.4485	32.159	24.9498	11.0762	-1.83337	7.09576e-06
CAGL0K06237g	50.7386	49.3369	50.8941	142.005	73.4994	125.305	1.12525	1.19983e-09
CAGL0M01408g	7.55266	9.78634	7.83743	35.0236	32.9483	18.7475	1.81353	3.76639e-07
CAGL0A03102g	89.706	66.7443	74.9295	249.423	162.884	129.818	1.15955	5.20369e-06
CAGL0J10736g	60.0263	63.4366	61.8691	45.5652	22.5084	5.99545	-1.08448	0.00161517

## Sheet: 48H vs 0H
gene_id	0H-1_FPKM	0H-2_FPKM	0H-3_FPKM	48H-1_FPKM	48H-2_FPKM	48H-3_FPKM	log2FoldChange	pvalue
CAGL0G09042g	1.27727	1.59764	2.08874	39.501	34.7827	22.7591	4.18005	1.96244e-22
CAGL0M09691g	22.1953	26.1691	23.1959	102.917	27.1391	30.5376	1.16384	0.0011466
CAGL0F07953g	39.5869	34.7547	35.943	164.788	113.578	113.546	1.66525	7.11371e-07
CAGL0D06688g	3017.25	2709.86	2763.09	625.198	600.803	741.879	-2.2978	7.86356e-81
CAGL0E01243g	42.4727	42.5851	38.9113	358.658	686.127	412.031	3.37419	1.30122e-53
CAGL0L01089g	255.011	257.158	251.732	49.5944	18.35	114.746	-2.20049	5.69152e-06
CAGL0L12452g	112.351	113.019	114.297	67.1128	41.8821	87.7979	-1.0202	2.17155e-05
CAGL0D01958g	692.859	687	746.282	32.7141	21.1556	92.6777	-3.99098	4.57153e-17
CAGL0K01595g	252.508	248.971	244.12	20.2483	225.397	34.0686	-1.39379	0.0227493
CAGL0L05786g	277.449	289.358	277.542	26.6811	21.5953	43.4991	-3.28991	1.14472e-16
CAGL0F08261g	30.4102	28.0897	21.8595	209.279	91.291	239.464	2.49986	2.04961e-15
CAGL0E02893g	4.49362	5.58397	5.04783	42.9722	19.771	11.5684	2.22332	7.37098e-11
CAGL0F07117g	140.845	144.454	138.807	84.2448	35.5302	98.5416	-1.08803	0.0133979
CAGL0L04730g	62.4489	64.1684	60.7748	21.1849	16.976	20.807	-1.59445	0.0037395
CAGL0D01034g	47.8424	46.1094	60.1019	161.553	305.601	212.159	1.98974	1.97762e-16
CAGL0A04125g	5.98879	48.8203	15.6265	303.276	142.52	19.6876	2.40362	0.0045909
CAGL0A02321g	343.408	348.602	346.359	117.167	95.6885	98.2543	-1.88786	4.40918e-33
CAGL0K04301g	160.815	175.269	149.882	32.9562	101.719	66.758	-1.25661	5.31552e-06
CAGL0I07227g	276.716	281.22	294.928	80.5177	35.3291	100.879	-2.19716	4.36277e-18
CAGL0A01716g	177.3	161.719	150.765	126.413	33.9437	46.7931	-1.33125	0.00089837
CAGL0K11440g	1053.79	1028.05	1074.73	705.199	299.952	710.116	-1.08034	2.66327e-07
CAGL0G05720g	20.4019	19.9332	19.2295	128.503	49.8788	13.029	1.54237	0.00460693
CAGL0M08184g	10.2761	11.1015	10.04	25.0632	28.6331	70.6171	1.66494	3.23821e-05
CAGL0I01166g	12.3875	10.4171	10.5283	1146.17	1061.57	1113.15	6.45131	0
CAGL0J01287g	180.101	173.692	162.535	14.3409	36.2895	34.0447	-2.6313	7.16762e-11
CAGL0K02761g	37.5049	39.9458	38.1453	175.7	47.4797	70.24	1.21975	4.16548e-06
CAGL0H02387g	296.739	299.618	288.482	169.092	181.814	111.491	-1.03061	1.97543e-14
CAGL0G07579g	9.62587	12.2217	10.1752	27.4342	9.41052	134.994	2.07086	0.00170963
CAGL0B03927g	32.5337	29.6472	31.0334	61.7028	159.123	51.987	1.63426	4.85812e-06
CAGL0L12078g	621.374	584.395	574.374	234.903	255.38	142.697	-1.56835	9.25034e-17
CAGL0B02860g	868.339	830.705	809.024	215.932	196.709	354.619	-1.9063	1.18699e-20
CAGL0G05027g	357.105	320.623	351.629	849.613	747.61	710.034	1.0293	6.18846e-08
CAGL0M12430g	7.94126	8.90141	7.90755	318.348	172.649	177.827	4.58613	3.48842e-134
CAGL0M02871g	46.8998	45.8686	49.6195	107.303	102.397	145.055	1.1102	1.19572e-08
CAGL0L11220g	43.6153	48.8019	42.0432	109.268	120.094	175.156	1.37025	4.77739e-11
CAGL0C01881g	54.9537	54.6682	57.5888	17.387	28.5987	25.7439	-1.35128	0.000146831
CAGL0M06479g	17.9474	19.0807	18.5384	231.027	146.849	86.3094	2.91082	4.34565e-23
CAGL0M07293g	8.48238	9.44192	8.44832	26.4069	23.1333	6.51655	1.15154	2.77214e-05
CAGL0B00902g	102.64	105.851	108.479	27.216	61.7273	14.7051	-1.49112	6.10034e-07
CAGL0I08899g	8.63739	9.45477	7.62736	29.4528	16.5622	28.7819	1.38184	0.000330311
CAGL0J07326g	11.1658	11.3464	9.40775	26.946	27.2747	31.9178	1.20593	0.00170341
CAGL0F00132g	19.3781	24.8999	22.7988	784.593	668.712	318.064	4.51855	4.73966e-48
CAGL0M13519g	16.0886	15.8801	16.4679	7.6759	53.3898	71.4664	1.22089	2.62786e-06
CAGL0K11968g	124.757	126.661	127.868	44.2579	63.9214	62.5922	-1.19909	7.96375e-05
CAGL0L06006g	12.3744	13.8055	11.7957	26.9579	33.7546	63.5531	1.4969	3.47955e-07
CAGL0I00616g	27.9627	31.2888	33.8492	142.664	60.1685	158.426	1.80467	1.18089e-07
CAGL0M09779g	183.955	191.811	184.864	107.235	96.3633	69.167	-1.10093	3.96991e-06
CAGL0D02002g	12.0463	13.51	14.0111	37.8992	60.952	179.131	2.52411	6.26315e-21
CAGL0M14091g	31.5567	28.9304	32.1	62.8768	116.389	56.6915	1.25736	2.67628e-10
CAGL0M11506g	43.3228	42.1226	42.6354	81.2458	174.133	137.481	1.45595	1.17499e-08
CAGL0M03377g	242.592	261.97	234.818	100.019	67.6728	218.592	-1.24819	5.50046e-10
CAGL0D00638g	7.12542	9.07433	7.32787	28.0338	39.0787	24.9195	1.90682	1.3851e-10
CAGL0K08294g	3.57904	3.94852	3.29045	9.20015	13.7293	35.9088	2.09911	2.5169e-16
CAGL0H09724g	18.3741	18.5877	17.8374	41.3259	34.942	108.731	1.44901	2.63069e-06
CAGL0M01474g	112.794	117.166	110.983	69.5391	0.254577	6.59444	-1.66815	0.000569
CAGL0H03751g	28.9359	29.7114	28.8674	5.44963	14.2367	5.00148	-1.68917	7.52852e-07
CAGL0I10246g	75.6484	73.068	71.3326	224.947	208.248	240.021	1.43294	6.72194e-33
CAGL0A03476g	41.0015	39.3067	37.5637	202.611	206.497	167.148	2.15016	1.22907e-30
CAGL0K02299g	37.4113	39.8369	40.9986	7.11065	32.8008	1.01992	-1.03656	0.0147965
CAGL0G06028g	248.824	234.179	253.763	37.2483	102.476	32.9645	-2.10086	6.22084e-16
CAGL0F04499g	24.3948	26.7656	23.0494	90.7837	108.22	92.6157	1.8356	5.5577e-24
CAGL0M01826g	8.02838	9.1269	7.8693	152.883	109.673	154.956	3.8496	1.1502e-105
CAGL0J08272g	32.7875	33.603	34.4047	234.928	188.649	73.3379	2.25155	9.3833e-40
CAGL0K08624g	184.801	188.451	207.565	164.123	96.4508	28.4353	-1.00483	4.11902e-05
CAGL0B03905g	30.014	31.3228	29.2195	17.7781	122.866	52.6459	1.17026	5.52054e-05
CAGL0M11616g	6.85363	7.71037	6.20209	47.1442	45.4313	17.3785	2.29557	9.56631e-18
CAGL0I02596g	0.000238	0.051725	0.117556	30.9627	99.0099	0.860993	7.51883	1.17187e-12
CAGL0J01177g	195.15	193.039	194.609	26.7415	37.1517	29.2799	-2.67426	4.27308e-15
CAGL0C02541g	201.748	215.294	215.777	88.5086	75.0273	129.705	-1.31794	2.31151e-12
CAGL0K12760g	11.7107	14.543	12.1752	108.326	69.8064	10.968	2.29907	6.79822e-16
CAGL0A03927g	161.27	157.373	166.895	79.444	13.7348	19.2073	-2.15538	1.07685e-08
CAGL0H00704g	146.611	116.236	144.324	358.458	510.409	355.66	1.44456	6.23842e-12
CAGL0L08844g	4.14361	6.00897	3.71008	14.3841	6.02484	16.7845	1.30767	0.0092453
CAGL0F03003g	76.3111	78.165	75.5956	12.9718	13.2093	29.9885	-2.13557	1.02752e-08
CAGL0D06424g	1489.6	1466.35	1543.88	281.821	283.108	396.896	-2.44299	6.87985e-114
CAGL0G07535g	20.9085	23.7204	22.6605	46.9064	81.6717	47.1504	1.2547	0.00384959
CAGL0D06622g	9.24884	9.9369	9.99796	49.5881	42.7651	10.7342	1.81544	7.65599e-12
CAGL0E01771g	4.07271	3.51155	4.08814	428.342	662.342	802.157	7.10682	0
CAGL0M09020g	222.319	194.662	213.64	41.7869	51.2847	54.9107	-2.14409	1.73531e-14
CAGL0E05610g	484.72	471.369	446.886	174.71	144.606	219.075	-1.58951	2.09153e-16
CAGL0D03520g	144.315	135.711	142.051	43.2375	102.893	42.6794	-1.21704	1.52249e-05
CAGL0I01562g	177.875	168.356	175.084	24.8984	70.8075	18.5376	-1.94348	6.55607e-07
CAGL0I07183g	16.0698	19.7921	17.2709	43.2857	33.7489	50.0104	1.0777	1.22474e-05
CAGL0K06875g	15.2129	16.1955	16.346	7.12844	13.6655	119.938	1.11658	0.00373207
CAGL0M04499g	579.964	622.429	579.734	44.8221	27.5631	21.9335	-4.08923	9.33742e-27
CAGL0B00638g	15.2121	13.8188	14.2873	15.2416	186.194	46.6909	2.62867	2.40862e-14
CAGL0I08305g	275.977	209.839	249.512	56.1311	36.1748	127.084	-1.98713	2.65829e-10
CAGL0A00605g	23.9813	23.2409	26.4738	8.88083	6.51712	12.0098	-1.50491	0.00690567
CAGL0K04873g	15.1909	17.5703	15.0951	23.1777	69.8227	12.6648	1.24052	0.000152396
CAGL0M07315g	49.1635	51.6002	49.8116	135.02	157.384	60.7376	1.16962	6.71168e-16
CAGL0E06226g	257.559	263.012	250.348	137.22	107.721	165.194	-1.1168	3.14044e-11
CAGL0D00924g	4.87984	4.72698	4.13991	36.9809	29.3585	53.5744	2.88864	7.76304e-38
CAGL0I04048g	12.7378	11.6569	11.5399	82.303	46.9642	76.1807	2.27756	1.25002e-19
CAGL0L08602g	19.1613	18.8394	18.0338	98.733	198.717	65.7425	2.66941	1.97418e-39
CAGL0L06820g	213.666	217.517	223.278	115.316	48.9825	156.737	-1.27805	1.76698e-07
CAGL0L01991g	91.8697	51.8388	49.8795	43.3737	31.1772	13.9036	-1.14362	0.00543423
CAGL0I00572g	354.696	384.841	425.821	119.539	203.303	256.778	-1.12858	3.04093e-06
CAGL0G02409g	271.52	209.045	226.571	131.915	118.162	106.653	-1.14187	1.26207e-09
CAGL0L03806g	22.4239	23.1403	26.5954	37.5701	55.4581	62.4885	1.0813	0.0253635
CAGL0L11880g	112.576	116.086	115.627	32.1807	36.4219	62.9491	-1.53335	1.32277e-08
CAGL0J07964g	14.2756	16.1639	14.9417	110.685	77.6914	99.728	2.50316	1.00901e-37
CAGL0F01243g	88.5771	87.3446	87.1086	10.7945	50.5945	74.7997	-1.11799	0.000129656
CAGL0J11660g	13.0544	17.8003	13.7894	21.5568	100.038	55.9627	1.90603	6.88356e-08
CAGL0B04323g	357.897	332.941	319.896	66.9463	239.178	115.644	-1.25036	1.75846e-07
CAGL0L03982g	969.721	884.085	938.297	130.538	205.39	205.36	-2.53337	2.02502e-46
CAGL0E04950g	6.71171	8.89988	6.762	13.3397	9.33921	39.5027	1.27885	0.00983508
CAGL0F01045g	414.257	418.494	408.629	945.415	1048.57	1149.6	1.15022	6.62247e-36
CAGL0I00418g	1736.3	1842.03	1673.07	119.707	76.6557	161.395	-4.05751	3.78008e-76
CAGL0H07623g	16.7668	19.2856	17.7251	12.8468	75.9982	19.0215	1.37334	0.00101574
CAGL0B01122g	5.95431	5.58937	5.38989	46.2868	1.39896	3.62227	1.72963	7.66346e-05
CAGL0I01408g	350.334	343.775	432.102	72.4887	119.03	134.309	-1.83868	1.68216e-08
CAGL0K03025g	3.02417	3.39795	2.59693	0.790307	41.2169	1.68923	2.75556	7.94327e-07
CAGL0F01419g	28.3354	26.2765	25.9719	151.22	275.309	185.724	2.76008	2.13049e-50
CAGL0F04125g	67.9723	77.0952	63.6871	24.4272	22.4315	13.1251	-1.63578	6.65475e-06
CAGL0J08228g	14.6951	17.3284	14.4414	15.1843	69.2219	24.5138	1.16365	0.00137344
CAGL0I07139g	425.524	376.082	460.379	101.741	95.0301	120.862	-2.12004	4.48091e-16
CAGL0K01133g	184.311	173.771	180.428	106.947	67.3135	79.4425	-1.23014	0.000275079
CAGL0H08866g	12.9524	12.2105	12.0019	25.2466	53.0012	83.2257	1.87284	1.16073e-09
CAGL0I06743g	192.967	194.409	187.815	2600.52	2410.76	2489.11	3.52424	0
CAGL0K12738g	34.663	35.2548	32.1534	129.025	112.69	224.213	1.93355	1.42713e-23
CAGL0G02497g	9.39339	9.53463	7.65446	80.7624	61.7112	34.4454	2.62513	9.06156e-32
CAGL0I05874g	441.348	426.297	411.16	88.9294	195.889	50.9901	-1.96555	1.00384e-09
CAGL0M08712g	76.6022	78.4193	77.2337	61.7967	34.1369	10.1025	-1.12339	2.27283e-05
CAGL0L09713g	902.528	849.011	862.026	133.731	154.802	318.883	-2.33216	1.56463e-23
CAGL0C01771g	174.824	169.468	176.498	74.4117	48.513	27.0562	-1.76294	2.24249e-10
CAGL0J11154g	13.0041	14.5697	14.7555	43.2267	36.4617	57.3895	1.46939	0.00045418
CAGL0F04829g	28.3706	26.375	28.4396	126.394	9.57821	78.0963	1.19808	0.000122542
CAGL0A00495g	640.072	713.896	647.854	489.83	346.714	143.317	-1.14288	0.00474464
CAGL0K04939g	29.5926	31.5335	28.9932	18.6361	73.3679	145.872	1.19378	0.000161048
CAGL0L07656g	170.154	163.985	157.067	10.9836	55.5878	20.5995	-2.38578	1.18308e-12
CAGL0E01969g	102.557	100.659	103.468	237.979	272.184	315.844	1.22846	4.69047e-20
CAGL0I02926g	40.6372	41.1357	38.2898	73.5616	161.752	113.459	1.4298	9.63503e-13
CAGL0K11814g	21.5794	25.9698	21.0477	12.971	88.1477	76.8211	1.1904	0.0030142
CAGL0A04697g	191.158	208.53	206.718	100.495	59.4581	104.254	-1.3865	9.53863e-06
CAGL0E03828g	6.98288	8.88917	7.32491	30.0176	18.6827	34.1887	1.68341	8.52021e-10
CAGL0M01430g	15.4054	15.1447	15.5253	11.8594	61.2206	17.5595	1.1601	0.000482513
CAGL0M10241g	128.115	124.577	128.686	366.848	291.81	268.213	1.1242	7.97668e-23
CAGL0G06072g	180.341	172.269	206.731	35.2019	92.1212	67.3234	-1.63016	3.79329e-09
CAGL0H06545g	26.6258	25.5515	26.8074	97.7527	41.0898	108.351	1.40534	4.58397e-07
CAGL0H02585g	536.675	519.056	486.774	120.036	266.418	388.942	-1.20328	3.65757e-08
CAGL0B04015g	32.1817	36.7948	34.371	67.2976	129.52	73.238	1.30076	5.95252e-07
CAGL0J06380g	558.335	523.355	583.29	135.72	99.3358	111.71	-2.31716	9.71336e-14
CAGL0K11022g	10.4951	11.4224	12.5292	73.4081	97.3022	22.0708	2.54843	7.17487e-14
CAGL0L05478g	31.4767	30.5859	29.4866	97.5994	29.8479	91.1973	1.02164	8.10656e-06
CAGL0J04928g	17.5154	21.6411	16.8559	90.6417	98.0449	49.8339	2.01942	5.46252e-18
CAGL0M08910g	123.195	127.16	131.222	73.2797	38.632	79.4315	-1.19392	3.30963e-07
CAGL0A03542g	1052.26	1031.61	1082.75	147.389	47.9578	43.9981	-3.69491	2.42596e-27
CAGL0L00407g	6.45494	7.59781	7.4085	13.6425	61.4201	18.1123	2.15021	1.02132e-13
CAGL0D02178g	72.8219	71.0106	72.2478	64.2206	10.9434	38.4191	-1.14617	0.00124089
CAGL0G03179g	14.8474	16.9043	14.446	170.697	74.507	89.4818	2.67693	6.49791e-22
CAGL0G04081g	71.434	71.0663	74.1163	14.9973	31.813	42.341	-1.423	2.2748e-05
CAGL0L06490g	273.811	270.313	280.151	24.0249	56.8769	177.505	-1.93158	3.17774e-09
CAGL0D00264g	0.710867	0.836457	0.756314	46.6985	40.5584	17.6834	5.44518	2.76511e-123
CAGL0I00528g	12.8836	15.5044	15.4648	63.0341	32.4527	73.5591	1.73382	4.74356e-12
CAGL0M08514g	1277.72	1267.22	1318.13	438.642	573.078	877.15	-1.27387	4.89792e-17
CAGL0H05159g	40.7378	45.0849	37.4388	93.7265	111.862	45.4008	1.03904	5.71077e-05
CAGL0H01309g	98.6531	101.662	93.6496	12.2783	10.3567	36.3592	-2.30278	1.30943e-07
CAGL0E00187g	33.2888	23.1886	17.8504	65.0587	101.777	44.6885	1.5205	0.00236981
CAGL0I06138g	12.4027	14.7397	12.3257	39.187	22.057	78.2081	1.58048	6.52372e-07
CAGL0F05071g	145.861	146.879	141.001	17.4872	36.3352	40.9097	-2.22509	9.65756e-08
CAGL0H05489g	158.751	212.331	180.59	156.109	23.083	118.326	-1.0079	0.0446067
CAGL0M12815g	0.956527	1.0934	0.805633	4.78628	4.65833	11.1543	2.892	1.58429e-06
CAGL0F08613g	7.89342	7.6272	10.872	17.6851	25.8344	9.29904	1.05244	0.0401484
CAGL0I04774g	28.0651	28.4414	30.0138	101.102	90.0759	27.0422	1.30989	1.20509e-09
CAGL0K02717g	47.3011	45.0755	49.0328	21.9294	15.9992	16.8018	-1.27066	0.00191157
CAGL0I04422g	56.9022	52.8131	54.258	22.2363	35.2101	7.60454	-1.08868	0.0024275
CAGL0C00275g	792.783	795.25	726.429	202.538	355.415	414.431	-1.43018	6.35282e-16
CAGL0F09119g	4.19793	4.29257	4.31412	9.29267	66.267	17.1989	2.94776	1.86717e-18
CAGL0M12551g	1873.18	1840.47	1806.72	425.938	416.055	226.66	-2.42009	1.33304e-33
CAGL0D01584g	10.8003	11.6285	10.9927	30.0261	33.2829	7.43992	1.10809	0.00730282
CAGL0G05698g	590.706	704.189	553.962	110.74	137.403	121.645	-2.45038	2.04115e-40
CAGL0D02794g	151.882	158.577	146.297	13.7139	43.8026	185.86	-1.07833	0.0422883
CAGL0F05797g	2.29364	2.38166	2.17464	12.2314	20.428	8.17986	2.57954	7.61331e-12
CAGL0K00170g	2.20704	2.35527	2.2996	5.71864	3.5468	15.5648	1.55547	8.71425e-07
CAGL0I07117g	236.265	259.763	223.387	103.011	88.9809	89.1669	-1.45282	5.02362e-11
CAGL0E01177g	1865.88	1634.27	1597.34	774.049	853.926	1219.44	-1.03356	4.1625e-09
CAGL0I09284g	137.134	129.58	129.872	36.8504	61.0175	36.3747	-1.52005	2.59789e-07
CAGL0J11968g	11.6048	12.6857	12.9966	116.789	39.6049	41.3806	2.2998	1.0987e-20
CAGL0L00205g	34.9752	39.2003	40.2376	71.7027	242.775	44.2358	1.56973	0.000133013
CAGL0G07711g	74.4211	88.1297	72.7888	54.5023	26.6059	12.6362	-1.31777	3.71361e-06
CAGL0B01188g	47.9905	50.2975	52.1486	19.054	9.87003	35.1189	-1.41076	0.00140014
CAGL0K07634g	1.03351	0.710066	0.734488	332.326	132.291	373.503	8.04475	8.36367e-102
CAGL0L13354g	3.84594	2.40641	3.86205	107.375	55.4662	62.95	4.28721	1.07076e-29
CAGL0I00484g	149.521	152.934	146.472	363.46	300.983	394.618	1.03647	6.28275e-15
CAGL0A00517g	109.031	106.633	105.876	34.7676	17.0469	40.0667	-1.95347	2.03971e-11
CAGL0C04114g	2706.65	2595.05	2535.98	876.528	1571.33	1305.44	-1.21597	2.3271e-19
CAGL0I09878g	277.581	277.433	268.6	98.1246	85.3795	141.055	-1.53955	3.30088e-14
CAGL0I08877g	121.44	119.383	129.886	59.9334	18.3709	35.3076	-1.56613	0.000224537
CAGL0F00176g	31.0509	34.7456	30.802	760.853	590.308	762.301	4.25279	2.09615e-283
CAGL0M03839g	33.4764	30.0065	31.8298	243.31	150.127	315.427	2.66925	1.14429e-32
CAGL0M10197g	19.1816	19.0833	19.7928	78.8738	33.2649	20.6089	1.20459	0.000146235
CAGL0I10318g	15.83	18.5075	16.7699	26.4232	49.7247	38.1054	1.10386	7.48558e-05
CAGL0F06127g	28.3138	27.965	27.9784	31.8101	110.798	35.0196	1.25225	0.00247008
CAGL0K12342g	22.6694	23.554	23.778	100.252	92.8088	40.649	1.67165	1.44877e-16
CAGL0G08063g	0.239549	0.807476	2.80518	11.946	1.67057	13.8618	2.59252	0.0150482
CAGL0C01397g	91.266	91.2542	87.6027	28.7244	39.752	46.6229	-1.31836	1.45122e-05
CAGL0B02739g	84.1615	76.7763	87.8405	15.3478	36.421	45.4491	-1.46596	1.02393e-06
CAGL0F02717g	256.195	274.94	262.751	64.133	74.9854	53.4026	-2.12534	6.3801e-32
CAGL0L08547g	4.30554	4.69466	4.20992	297.816	73.6928	167.592	5.08823	3.13999e-55
CAGL0G07491g	60.6988	57.7282	61.1546	26.6596	18.996	19.7697	-1.36388	0.00129599
CAGL0H01529g	232.266	219.441	223.749	103.06	93.3802	87.8441	-1.33062	4.33911e-06
CAGL0H09416g	89.6414	89.6404	94.1404	42.2612	27.2107	48.5988	-1.32562	1.52476e-05
CAGL0C01375g	110.011	113.719	113.158	21.845	39.0661	34.2874	-1.85379	5.78828e-08
CAGL0E06160g	65.9136	80.0731	66.8	235.207	194.013	321.395	1.59479	4.51832e-19
CAGL0K08030g	84.8162	92.7513	81.6546	34.0382	9.94612	34.9179	-1.93378	1.85468e-06
CAGL0L08976g	8.69859	10.7393	10.3379	9.48273	46.2352	48.3708	1.66581	2.07873e-06
CAGL0M03465g	1305.79	1173.8	1281.44	192.099	239.527	133.927	-2.83249	5.64309e-65
CAGL0M01100g	22.4651	26.6719	25.2052	193.813	61.3053	35.8708	1.89098	7.56816e-10
CAGL0F02365g	6.45045	7.64444	8.85104	13.6038	15.5347	18.4192	1.21275	0.0108165
CAGL0E01837g	336.795	319.03	323.883	117.995	172.373	211.096	-1.16397	2.41717e-09
CAGL0L03586g	7.65679	8.36055	6.87219	44.9539	16.3052	28.6214	1.85143	2.31391e-10
CAGL0K05863g	97.3203	104.634	102.873	38.1698	39.2731	56.4113	-1.21855	6.43494e-05
CAGL0D02706g	17.9451	15.7443	17.9536	31.1669	48.0319	63.9116	1.25666	2.94353e-06
CAGL0I05060g	36.0713	46.4326	44.601	1.34882	11.6395	3.5475	-2.33671	9.77033e-05
CAGL0J02640g	9.05924	10.533	9.35908	59.4689	19.3096	53.5812	1.9228	6.80645e-09
CAGL0G06732g	519.654	447.076	478.345	149.847	81.3203	70.4479	-2.36706	2.04049e-26
CAGL0I07051g	98.632	139.141	114.954	445.452	444.376	443.259	1.74588	6.01123e-22
CAGL0M00132g	4.83251	5.15784	4.16744	45.6295	25.892	16.0234	2.46241	2.43455e-14
CAGL0H00396g	8.81109	11.4866	9.19508	80.0374	43.0181	13.6057	2.16739	6.3665e-12
CAGL0J03124g	68.8081	66.8569	66.7213	9.64363	24.4032	14.2787	-2.1194	1.24866e-06
CAGL0K09922g	30.9585	33.138	34.5925	212.869	98.8752	85.8158	1.9173	8.71459e-20
CAGL0J03080g	622.362	605.109	718.049	93.077	332.884	88.0474	-1.88489	4.74697e-10
CAGL0I06094g	96.2302	102.767	96.4398	53.8207	15.7631	41.5968	-1.36108	0.000471924
CAGL0H08349g	6.94713	8.67987	6.71997	14.1441	34.0019	20.9422	1.76673	4.60793e-05
CAGL0J03520g	225.294	224.313	226.579	127.559	64.5575	145.681	-1.12451	6.25303e-05
CAGL0J09812g	318.305	315.859	299.682	91.2244	125.39	88.0415	-1.71372	4.93061e-14
CAGL0E04686g	17.3051	20.1646	18.5831	18.954	63.062	44.3635	1.03051	0.000558522
CAGL0M13101g	40.6399	38.2537	39.0271	32.123	3.42868	26.2808	-1.01093	0.0133154
CAGL0M01276g	11.4374	12.624	10.2241	61.6511	69.6072	13.054	2.06708	1.2775e-13
CAGL0D04026g	202.715	203.093	183.331	17.6153	26.4481	26.0819	-3.06492	1.69382e-10
CAGL0I10406g	40.1389	41.3399	36.6353	164.288	98.9151	37.7404	1.31787	1.04838e-08
CAGL0F06369g	41.8352	44.2438	35.9722	56.368	124.26	84.3253	1.00953	1.36749e-05
CAGL0K09306g	3.63735	4.92317	3.79564	46.3903	21.9274	36.4347	2.95155	2.6965e-13
CAGL0D00770g	163.562	150.091	162.969	23.1494	50.527	54.7485	-2.03142	3.80808e-10
CAGL0C00968g	206.652	210.352	202.195	61.4558	44.1823	47.1709	-2.10492	2.55937e-17
CAGL0B04499g	73.7514	71.1453	82.6336	36.1996	43.0043	22.8881	-1.01371	0.00459701
CAGL0L03289g	85.699	92.4617	89.9989	398.817	724.219	502.849	2.4182	4.43813e-35
CAGL0J10714g	14.6661	16.18	18.1964	21.1609	182.611	31.4365	2.1827	4.99632e-05
CAGL0J08613g	87.5306	84.0259	82.1542	27.3167	23.8645	81.2895	-1.23513	1.92918e-05
CAGL0L04510g	22.3885	18.9306	19.7823	21.7675	145.703	74.0762	2.01717	5.03557e-07
CAGL0L03179g	52.6835	51.7201	52.5036	171.461	190.699	52.7433	1.37673	2.28073e-06
CAGL0H07293g	11.6018	12.4801	10.9481	27.195	29.0178	40.2659	1.24392	0.000147082
CAGL0G10087g	42.2901	47.3399	40.9313	16.2323	18.2559	9.46224	-1.52538	3.69396e-05
CAGL0J07980g	0.024421	0.024069	1.80405	12.2644	9.80569	1.61504	4.93716	4.15259e-05
CAGL0K11275g	109.78	109.241	106.626	43.4764	67.1511	21.4576	-1.33215	4.32677e-05
CAGL0F06633g	9.18022	8.7422	9.15316	17.3936	0.219125	68.5748	1.44463	0.000191765
CAGL0M06325g	10.0699	9.58965	10.8815	7.42295	40.126	11.8181	1.01638	0.00489645
CAGL0F01947g	863.146	816.884	841.522	200.8	72.0175	77.3747	-2.94427	3.62271e-39
CAGL0B02695g	13.6886	12.7999	13.1988	76.2296	35.4267	31.0933	1.84138	1.00193e-06
CAGL0F04939g	47.5892	49.9268	49.582	16.5111	27.2416	4.2725	-1.46672	3.89303e-06
CAGL0M04191g	50.7766	52.1718	52.6986	414.696	292.775	290.453	2.52365	4.49551e-89
CAGL0K06259g	0.374968	0.494942	0.375732	103.135	84.8852	112.417	7.68094	1.0243e-145
CAGL0F08481g	113.913	115.86	115.82	64.9675	64.3557	34.2325	-1.04788	4.69672e-05
CAGL0H07513g	123.788	128.416	131.472	72.9247	20.5039	107.855	-1.06945	0.00261185
CAGL0J04290g	2.79431	2.79419	2.64875	40.2548	34.8464	41.9124	3.65321	1.92761e-24
CAGL0B02607g	85.6135	85.8582	87.4881	36.6129	10.2261	17.9504	-2.01478	1.47633e-06
CAGL0J04268g	1182.57	1123.51	1167.81	340.837	213.162	222.606	-2.29579	1.25464e-49
CAGL0A04521g	718.107	647.835	654.247	1268.9	2044.92	1352.4	1.06316	3.93268e-11
CAGL0A01045g	509.389	508.431	496.268	131.612	129.319	215.483	-1.86897	3.24387e-27
CAGL0I03190g	418.447	445.796	446.759	29.0493	51.9291	23.8999	-3.57465	5.83151e-31
CAGL0C05555g	44.485	39.3231	43.4727	66.5179	43.9174	212.77	1.05495	0.000301725
CAGL0J11682g	175.205	184.06	184.614	27.1438	34.0383	80.3802	-2.19467	1.59978e-06
CAGL0L08448g	943.82	941.604	894.017	314.223	244.84	278.682	-1.88629	1.93925e-46
CAGL0G03883g	103.957	99.9974	90.3931	294.912	193.894	214.799	1.08772	1.67356e-11
CAGL0A01089g	9.37867	9.22071	8.70441	125.381	63.9831	75.4891	3.10261	3.18268e-39
CAGL0M13695g	9.45849	9.75861	7.29681	57.1363	117.594	169.056	3.40243	1.37911e-22
CAGL0D00462g	294.068	345.127	323.004	67.6363	73.9754	144.851	-1.96602	1.54993e-20
CAGL0J05346g	44.6122	45.6801	45.2957	26.4229	7.83787	19.5615	-1.25896	0.00631551
CAGL0K07458g	161.876	167.964	162.344	20.8842	60.0538	57.4996	-1.87445	5.18243e-10
CAGL0M08360g	44.1708	43.094	42.1196	89.0263	124.328	65.853	1.06961	1.38631e-07
CAGL0J06204g	198.364	189.725	191.503	28.1227	116.235	124.918	-1.13664	0.000394764
CAGL0H07579g	14.0798	13.5195	13.2435	161.809	131.498	95.283	3.13663	1.36916e-67
CAGL0F00319g	54.3335	54.7501	52.2873	19.8231	3.66533	12.9109	-2.08357	5.26335e-06
CAGL0K08690g	56.9231	61.2112	60.9342	28.057	44.5869	16.6169	-1.002	0.00377484
CAGL0J03916g	26.3376	25.6071	25.6357	145.038	177.047	124.64	2.41722	3.10855e-30
CAGL0B00946g	95.6259	96.5281	100.888	210.555	245.136	250.395	1.12116	3.60345e-09
CAGL0G00286g	227.868	255.536	250.297	90.3503	152.909	136.064	-1.08277	2.19813e-07
CAGL0I05720g	146.142	151.694	152.444	59.2786	92.2943	21.9425	-1.32069	2.5707e-06
CAGL0C01221g	56.7282	57.9648	53.3345	28.6362	24.1546	15.2074	-1.36649	0.000755683
CAGL0L05918g	4.57337	5.79104	5.08349	40.9202	25.1138	33.4813	2.67948	1.06068e-08
CAGL0H06919g	34.8121	39.0508	33.6964	190.093	87.1296	294.344	2.15787	2.15298e-13
CAGL0F03399g	209.866	204.541	212.643	82.2251	37.3703	106.365	-1.6885	3.22833e-08
CAGL0M12386g	2.953	24.0223	2.5488	82.4256	15.3997	58.9786	1.98551	0.0467128
CAGL0I08965g	117.599	116.973	113.784	34.0659	57.4692	100.29	-1.05675	0.000682291
CAGL0H08261g	6.73128	8.48156	8.24993	47.2047	29.0996	34.9465	2.1873	2.71911e-10
CAGL0F06831g	123.253	142.443	123.699	84.4847	76.7766	41.6562	-1.01779	3.04676e-06
CAGL0E01463g	207.762	191.32	202.675	178.813	26.3685	46.2861	-1.35041	0.000177193
CAGL0M11352g	45.724	45.0432	46.882	102.243	188.851	158.568	1.57582	1.35386e-09
CAGL0E02409g	9.8521	9.46004	10.5342	49.3816	36.6014	29.3014	1.89418	1.38021e-06
CAGL0L08624g	9.22939	10.8006	9.87112	13.1353	21.8145	51.8629	1.24319	1.3736e-06
CAGL0B01875g	1372.68	1322.25	1557.66	138.106	199.457	54.2202	-3.2418	6.1115e-20
CAGL0I04554g	59.8322	59.4437	61.3945	27.0903	171.993	255.202	1.05892	7.35331e-05
CAGL0K02937g	11.3857	12.6462	10.2936	33.6881	42.6238	49.8799	1.82916	9.47649e-07
CAGL0M11308g	28.6111	29.6001	29.436	26.0944	5.50262	9.65904	-1.24277	0.00210076
CAGL0A04081g	197.286	209.977	189.085	81.0925	139.056	101.453	-1.00498	0.000313376
CAGL0E02431g	11.8623	15.2109	14.3107	101.601	43.2102	9.48118	1.86729	1.14615e-08
CAGL0G07062g	15.876	17.3275	17.0169	31.7164	72.4351	24.0736	1.31589	0.000277523
CAGL0E05038g	3.5167	6.52368	6.18234	14.3667	27.7636	14.1779	1.71257	1.92773e-05
CAGL0G00858g	5.41981	5.23807	5.03009	57.3324	35.1708	76.1425	3.12636	9.69343e-30
CAGL0J11506g	42.8821	50.251	42.2085	109.408	94.9967	111.117	1.03836	3.24286e-08
CAGL0J05654g	9.52793	10.7904	9.27239	40.2195	22.4469	8.3835	1.29636	5.47643e-06
CAGL0J09130g	20.362	22.9973	20.0669	31.6401	71.6771	62.3105	1.25364	1.31393e-07
CAGL0G03465g	6.80571	8.58989	6.85168	16.003	36.1458	11.4099	1.78499	3.66834e-05
CAGL0D00528g	342.493	381.545	352.706	123.93	141.033	148.228	-1.55974	6.78807e-39
CAGL0H03465g	0.00169	0.001553	0.00167	0.160812	5.25778	1.22413	8.10785	2.07681e-13
CAGL0F01529g	76.7595	75.3513	78.7524	11.2535	18.9845	49.9869	-1.72868	9.30353e-06
CAGL0G05489g	10.9116	11.9367	11.0916	47.7746	17.722	20.7389	1.24288	2.0194e-05
CAGL0E06644g	28.9318	29.6698	30.5628	73.939	97.5095	61.5033	1.26242	1.60161e-09
CAGL0D06226g	15.898	17.757	18.5476	78.6436	47.9594	23.7039	1.49362	5.45723e-07
CAGL0C00231g	8.22797	8.1576	6.95069	56.0228	7.45649	91.6817	2.4169	6.2804e-05
CAGL0K00539g	20.948	21.9568	20.7529	60.0988	54.1301	91.2866	1.47275	6.23107e-07
CAGL0I01628g	28.3052	30.8417	26.6368	33.7602	99.9269	135.604	1.431	1.00361e-09
CAGL0B02816g	8.13959	9.57008	8.08793	26.2786	13.3242	12.9697	1.01029	0.0127663
CAGL0K05709g	12.4877	15.8412	14.7326	55.0025	29.185	27.6432	1.28416	1.86038e-05
CAGL0H01397g	309.925	313.169	326.721	46.7742	46.5357	161.982	-2.19217	1.22027e-17
CAGL0M00264g	18.7418	19.6933	18.4653	113.598	34.8783	33.6394	1.5372	2.02279e-05
CAGL0I04950g	8.74997	10.8241	8.56513	43.0453	10.6373	46.6806	1.58826	2.14949e-07
CAGL0D05258g	5.09724	5.24904	4.50615	14.6877	8.17674	86.9157	2.496	1.8733e-05
CAGL0E04070g	12.0716	11.4946	10.7995	50.1786	67.4189	20.3924	1.99812	2.89362e-10
CAGL0G02167g	13.3394	15.5854	13.9089	64.9509	7.62215	40.0461	1.14882	0.000326996
CAGL0J08734g	176.044	179.06	179.849	9.6294	67.4188	104.368	-1.73586	3.00432e-11
CAGL0M11902g	30.8642	29.7207	23.3646	120.871	20.9795	100.441	1.33482	0.000221308
CAGL0J06050g	2804.62	2836.57	2651.36	548.438	463.83	520.383	-2.60285	2.34983e-111
CAGL0H01727g	236.187	240.38	231.858	105.417	133.927	137.731	-1.07661	1.27112e-07
CAGL0K07029g	10.9907	12.2724	9.8738	159.172	82.6499	49.7931	3.03449	3.24129e-30
CAGL0I07755g	53.6516	64.0717	59.8283	26.1225	29.4117	25.814	-1.11813	0.000663016
CAGL0H03487g	76.3934	79.5414	68.2333	401.332	265.724	208.387	1.82739	7.87377e-23
CAGL0F05687g	20.8161	23.8721	19.6124	90.3025	85.7668	73.0722	1.79338	9.37759e-14
CAGL0J04642g	11.7196	13.4749	11.4384	14.9167	37.7467	45.5468	1.24735	6.88826e-07
CAGL0M10065g	29.8855	31.374	31.7579	120.542	106.239	13.8618	1.36836	7.42985e-07
CAGL0B02970g	116.463	117.58	119.124	9.41444	51.5094	111.439	-1.23193	7.40394e-05
CAGL0D01914g	44.1397	43.7528	46.2777	146.126	99.9925	17.5522	1.01917	0.000520041
CAGL0J00187g	184.784	186.295	178.784	25.3393	20.7851	32.9802	-2.7821	8.93228e-10
CAGL0J03058g	715.853	651.522	698.806	194.738	7.71139	114.782	-2.64555	4.37955e-05
CAGL0I01496g	238.726	246.686	255.702	126.19	110.013	61.826	-1.39033	3.91339e-12
CAGL0J07568g	72.9692	70.2493	69.9552	264.469	259.002	121.343	1.45562	2.1383e-09
CAGL0I09768g	5.56789	4.74681	5.36872	40.0007	18.4449	16.715	2.1814	3.66471e-07
CAGL0E00231g	79.7519	61.6304	64.1023	19.4182	13.0645	16.6969	-2.06693	3.08118e-09
CAGL0J02244g	244.768	249.546	255.312	194.664	99.4387	55.1597	-1.14584	1.53798e-06
CAGL0E01353g	10.2678	1.54468	13.125	346.026	158.176	375.058	4.47536	1.83944e-08
CAGL0K04961g	3.55154	4.95401	4.18252	10.4062	9.56012	16.6991	1.71147	0.000585644
CAGL0L11440g	251.944	261.545	249.62	80.7548	131.869	60.218	-1.54633	2.04736e-25
CAGL0I03212g	7.93788	10.1018	9.49364	56.8935	31.7811	14.7109	1.83027	7.11092e-11
CAGL0F06457g	6.57722	7.6386	6.49128	38.9917	48.1282	28.8663	2.44478	2.20717e-09
CAGL0G07271g	780.231	797.075	778.744	360.673	116.23	118.171	-2.11078	1.19196e-21
CAGL0H05379g	17.7943	18.8903	19.927	37.3046	35.7375	63.5368	1.06711	9.03958e-05
CAGL0C04136g	1262.93	1166.63	1269.65	253.906	236.873	83.6049	-2.7152	9.31301e-18
CAGL0G09581g	362.383	354.655	388.114	113.434	165.569	151.766	-1.50245	4.30366e-12
CAGL0I02574g	27.6737	25.8091	28.0514	87.5217	109.342	73.7855	1.61411	5.98992e-18
CAGL0J11836g	808.438	670.249	756.381	90.1583	80.4839	314.676	-2.37728	8.87002e-08
CAGL0K03927g	29.5307	29.8677	31.6293	58.1791	67.7796	129.114	1.3361	0.000358389
CAGL0L05962g	21.4226	24.4623	18.5738	150.873	173.886	134.508	2.68753	2.17114e-45
CAGL0M04675g	343.228	336.055	331.647	39.3398	72.9791	113.594	-2.18284	1.78285e-07
CAGL0I07205g	60.7765	59.7656	62.1198	12.1396	22.6988	18.4433	-1.73925	1.86521e-06
CAGL0B01837g	8.29356	8.90437	8.56601	62.931	13.2706	22.8286	1.94443	4.84087e-07
CAGL0K05643g	53.391	54.9693	57.5666	7.57914	9.58949	16.8329	-2.28491	2.8981e-05
CAGL0I09064g	26.5569	28.9565	27.7435	13.4768	11.3676	19.9542	-1.09918	0.0475235
CAGL0J00451g	85.4285	58.7228	68.3539	2038.53	1790.01	1708.76	4.50026	5.93659e-119
CAGL0E03454g	10.9758	11.3624	8.549	71.2047	106.72	79.7401	2.9041	3.51186e-35
CAGL0J02266g	23.4878	24.5887	25.2755	97.6866	17.3349	124.657	1.42939	7.19279e-06
CAGL0G06820g	25.2185	24.8793	25.2497	950.39	684.093	943.923	4.89336	5.72687e-307
CAGL0D00286g	82.9713	89.4703	80.696	29.1172	52.9725	29.4838	-1.26524	4.17772e-07
CAGL0M03905g	4.51097	5.51187	4.91588	25.494	57.4276	134.734	3.57694	4.1391e-37
CAGL0J07040g	48.1621	49.739	49.0974	7.46161	17.8744	11.0479	-1.78252	9.20523e-06
CAGL0E03916g	1430.1	1779.12	1681.55	279.182	456.379	417.826	-2.25046	8.31351e-41
CAGL0H10362g	364.968	353.671	366.13	120.411	67.531	138.298	-1.91395	4.64578e-09
CAGL0F07469g	23.3294	27.4117	27.6557	79.8907	73.7146	78.8595	1.44883	3.70162e-08
CAGL0K04169g	38.1761	43.6711	41.7197	76.6801	164.774	88.1753	1.34808	2.90098e-10
CAGL0E03003g	36.4087	36.1942	39.6649	146.51	174.972	130.862	1.89481	1.36728e-23
CAGL0H03531g	76.3385	77.9659	81.3701	28.7354	18.6098	91.3755	-1.12043	4.42007e-05
CAGL0J10032g	17.9975	18.2275	17.659	63.6694	53.7189	18.6478	1.36058	4.07751e-06
CAGL0I01386g	226.748	221.514	214.71	26.7602	139.325	22.5846	-1.75032	0.0217883
CAGL0D01078g	121.417	126.993	122.09	79.9539	65.1208	31.2545	-1.10031	1.23135e-06
CAGL0H09922g	0.158963	0.152361	0.074592	33.3177	9.84358	17.279	7.05015	1.42288e-50
CAGL0E03025g	5.29011	5.04409	5.99698	103.974	119.995	131.947	4.46823	7.18078e-21
CAGL0L06798g	425.193	410.181	390.258	169.969	142.804	285.145	-1.23435	5.11414e-09
CAGL0H04125g	585.037	571.71	566.239	285.005	179.5	223.641	-1.50513	1.25901e-22
CAGL0G04389g	7.4965	7.03106	8.98261	25.9944	21.9263	38.4884	1.5785	0.000302647
CAGL0E04862g	13.2637	14.0314	12.4157	34.5949	48.0879	37.7608	1.52021	3.33892e-08
CAGL0M08602g	74.9761	74.1455	74.3537	183.299	243.798	109.509	1.18276	1.28897e-17
CAGL0I05896g	74.4023	74.8804	72.9837	23.9013	16.568	9.52561	-2.17256	1.85771e-09
CAGL0C00209g	13.8768	16.2222	12.6944	124.01	135.229	74.3298	2.84257	9.36179e-49
CAGL0L00649g	5034.12	4010.32	4455.15	675.772	548.774	890.186	-2.8616	5.04442e-52
CAGL0L11264g	7.04753	8.1957	7.84513	39.7254	27.9236	9.80316	1.81995	3.49099e-10
CAGL0G05566g	475.883	548.585	455.394	185.008	111.893	198.738	-1.7928	1.48356e-16
CAGL0A04829g	81.5979	92.0674	90.2552	361.903	521.909	234.834	1.89459	8.97159e-11
CAGL0C03872g	75.7571	61.3301	65.6285	653.851	496.775	1104.11	3.22422	2.78128e-40
CAGL0I02090g	21.4239	24.3011	21.442	32.2504	91.2129	82.8416	1.48008	6.98776e-13
CAGL0H08283g	276.22	239.839	268.24	89.8344	42.2538	139.44	-1.7029	0.000145166
CAGL0F00231g	392.987	415.539	412.296	148.737	135.239	260.764	-1.36447	1.62136e-10
CAGL0I03938g	40.0189	40.8037	39.9493	26.8252	0.609915	1.57602	-1.57943	0.00211793
CAGL0H00462g	481.487	460.103	466.959	991.351	1297.76	1136.32	1.12068	4.04542e-27
CAGL0D00869g	26.8151	21.8661	28.3526	145.089	199.985	22.3021	2.19296	1.21943e-09
CAGL0C03113g	287.976	269.644	267.52	153.426	99.4103	182.608	-1.11606	2.63485e-06
CAGL0C00693g	262.38	250.997	253.087	77.3977	26.1139	22.9196	-2.691	2.22472e-14
CAGL0M05159g	90.5579	89.887	90.7809	20.1775	44.932	59.7512	-1.24374	0.00211941
CAGL0K05555g	4.86762	5.70909	4.76404	26.5935	20.9174	78.7504	2.75915	1.68166e-08
CAGL0E04620g	234.774	254.779	237.452	55.2613	82.4118	168.114	-1.49872	4.02007e-13
CAGL0K12298g	5.34676	5.6744	4.75506	31.91	130.982	24.7281	3.50815	6.42178e-20
CAGL0G04213g	82.982	78.8451	83.6868	198.446	509.812	335.087	1.93677	1.42363e-17
CAGL0A01221g	566.776	480.15	591.771	121.047	168.45	242.176	-1.82129	6.05244e-19
CAGL0B04389g	33.4434	35.9495	33.7931	20.6862	13.3479	9.8802	-1.2275	0.00111965
CAGL0K07656g	36.2969	39.7439	39.3023	58.167	174.09	100.638	1.45586	1.59739e-12
CAGL0M05137g	13.1674	16.0883	15.991	16.9767	70.4907	16.4937	1.20814	0.00158319
CAGL0I10560g	8.48113	9.45342	8.77946	9.63055	37.2966	18.5991	1.35176	0.00114488
CAGL0J08591g	198.127	208.445	189.679	34.2973	76.2516	111.153	-1.62408	1.35178e-17
CAGL0J00693g	12.1301	14.7097	11.6666	87.9454	48.4594	83.5388	2.31696	5.57661e-28
CAGL0I07931g	5.3589	6.68076	5.22365	17.4952	16.4817	27.2383	1.72256	0.00172947
CAGL0K11748g	93.6483	85.2729	106.029	180.7	421.442	148.233	1.3009	2.24775e-05
CAGL0H00374g	11.7337	15.3419	14.5655	14.7741	62.3097	109.376	1.89663	1.82856e-08
CAGL0H09152g	86.6868	85.4409	87.9375	31.1149	22.6876	60.9146	-1.41469	9.18547e-06
CAGL0M01914g	15.7265	17.2372	13.5609	68.1999	94.038	74.8704	2.19809	2.55049e-27
CAGL0M02123g	112.382	124.031	111.721	17.2228	68.5046	34.0008	-1.49039	7.31331e-07
CAGL0K02849g	59.3806	66.1356	62.272	57.8813	18.3086	21.4253	-1.08198	0.00583657
CAGL0F07513g	142.05	161.817	143.592	16.4001	10.1137	28.6895	-2.83901	3.65596e-09
CAGL0H10406g	14.4774	17.4777	14.0402	45.1218	54.4235	9.55324	1.23593	7.30529e-06
CAGL0J07436g	9.60074	10.0394	9.09277	113.598	125.14	33.6394	3.21113	2.5492e-28
CAGL0I05962g	157.322	149.137	146.345	55.3196	63.7459	111.3	-1.14385	2.42773e-05
CAGL0L04774g	31.068	36.2069	26.9405	91.4125	66.6655	63.6151	1.07284	1.53309e-06
CAGL0J06556g	4.29289	5.10111	4.62793	15.2591	27.7977	12.3013	1.9995	1.51747e-07
CAGL0L01353g	550.064	536.799	556.698	279.327	240.03	204.451	-1.27124	2.5135e-10
CAGL0K02277g	114.852	115.554	107.06	13.5147	39.8986	105.348	-1.40723	1.09928e-05
CAGL0F03971g	8.49965	11.2117	7.9908	30.7022	57.5494	25.6988	1.93481	1.22609e-10
CAGL0C02035g	197.501	194.724	190.802	17.7562	25.5114	137.5	-2.02389	3.33299e-09
CAGL0K00363g	4.09277	3.92671	3.61893	27.3605	6.60644	11.5966	1.73064	7.70413e-05
CAGL0C04411g	777.761	757.475	762.867	227.4	344.503	207.126	-1.65203	9.38754e-32
CAGL0I03036g	49.0783	47.8098	51.4957	3.31262	7.55181	31.4986	-1.87837	0.000112428
CAGL0L00781g	45.2421	42.9567	45.565	40.7732	11.464	20.1234	-1.05588	0.0174341
CAGL0L07436g	171.887	165.032	172.272	61.1638	44.6871	20.1996	-1.98164	5.75003e-10
CAGL0M02387g	64.346	61.1443	59.1138	21.1927	16.7439	15.6894	-1.7274	4.35929e-05
CAGL0E06138g	176.578	193.397	185.515	104.049	60.7046	68.2856	-1.41451	1.84171e-22
CAGL0J02904g	194.966	189.101	179.084	15.4879	135.587	45.8638	-1.47525	9.58419e-08
CAGL0I07315g	5.3135	5.90249	5.3119	11.3598	17.2475	16.8197	1.30024	0.00985352
CAGL0K06743g	15.7144	19.4219	14.8318	89.3409	70.5292	42.1739	1.89677	5.24207e-13
CAGL0G05786g	18.189	16.9616	15.8205	30.5319	58.872	35.527	1.19467	3.17267e-07
CAGL0F04565g	456.944	460.271	455.184	40.3781	42.5336	43.5438	-3.50755	2.90862e-44
CAGL0F00715g	0.71781	0.518806	0.824702	73.5082	217.274	33.8771	6.90184	2.96251e-37
CAGL0K12518g	385.311	402.315	411.781	41.7264	52.7943	256.189	-2.0236	1.08339e-05
CAGL0D01265g	17.5823	16.1952	16.4567	318.595	322.819	612.647	4.47221	1.22917e-34
CAGL0K11396g	15.3391	18.5495	14.8788	52.5186	28.7285	52.2275	1.22861	1.07699e-06
CAGL0G10153g	523.109	551.409	523.733	158.434	108.073	147.889	-2.08679	3.90098e-16
CAGL0A02233g	1016.82	1281.45	1119.57	2651.34	3264.8	2215.99	1.07554	1.16158e-09
CAGL0M03795g	24.9595	25.7453	24.4498	96.1796	96.3311	71.9419	1.70959	1.12861e-16
CAGL0B04103g	9.98209	8.39582	8.74533	15.5351	16.785	122.795	2.18894	4.3064e-05
CAGL0G01826g	15.2373	15.3144	5.30408	162.588	182.725	267.989	3.82702	1.49452e-15
CAGL0B03619g	488.472	455.88	446.816	1303.42	862.046	1139.19	1.06433	2.96984e-10
CAGL0H06017g	2.36229	2.68542	2.81037	17.2364	61.112	25.5209	3.62954	2.45177e-18
CAGL0L06314g	22.0252	24.8722	25.161	59.9374	66.7126	124.185	1.54124	5.04448e-10
CAGL0D01892g	265.214	259.728	266.242	118.664	46.3124	78.937	-1.81594	2.37058e-10
CAGL0E05742g	15.8552	20.6846	16.7992	55.7615	49.5163	18.3621	1.21299	0.000528454
CAGL0J00847g	936.568	930.729	882.304	107.192	21.2231	150.11	-3.51766	1.3513e-23
CAGL0K10868g	1610.24	1608.6	1515.1	166.448	98.9086	75.4302	-3.86581	3.38716e-95
CAGL0J11176g	21.9625	25.5063	23.6575	160.791	28.5325	74.1035	1.72842	0.000168018
CAGL0B04125g	17.0585	16.0811	17.0927	54.3376	39.5037	16.8527	1.16279	0.00101746
CAGL0G03245g	132.437	134.925	131.445	72.202	58.1753	98.4712	-1.00238	2.09663e-05
CAGL0K08206g	33.8292	36.5615	31.8389	15.2625	23.5593	11.2991	-1.02536	0.00731832
CAGL0L10340g	13.1385	13.4863	13.1285	5.9993	224.988	63.4488	2.81106	3.7032e-08
CAGL0C02321g	6.29221	5.46413	5.45662	50.481	166.067	57.4937	3.95035	1.63293e-41
CAGL0L12188g	5.27161	5.64345	4.86507	34.8014	42.2251	25.6076	2.62117	1.30285e-25
CAGL0K03443g	122.595	111.098	111.457	69.6939	58.9906	21.4684	-1.14646	0.000187864
CAGL0M02497g	52.5685	31.5051	50.4119	191.319	51.7807	305.944	1.76969	0.000154272
CAGL0M09581g	1502.32	1528.9	1487.62	537.879	549.696	614.503	-1.59483	3.85556e-72
CAGL0L05390g	66.8767	67.5886	69.9938	17.6476	24.8095	75.7762	-1.03328	0.0110248
CAGL0M12034g	35.9623	27.8954	41.9473	499.656	630.685	648.488	3.86096	3.11046e-74
CAGL0J11440g	105.007	105.336	98.0655	46.906	39.2636	54.6346	-1.22395	9.13441e-05
CAGL0F03443g	18.4129	19.7242	19.0974	83.1536	41.462	252.791	2.28937	4.79794e-15
CAGL0B00286g	217.554	197.683	212.644	17.9194	33.1996	85.386	-2.39034	2.67194e-10
CAGL0L10362g	36.8466	48.855	40.8267	129.042	214.429	184.441	1.93309	2.10007e-13
CAGL0G02541g	14.3894	15.5043	12.3302	17.6277	39.6224	38.1278	1.07106	0.000209168
CAGL0G04587g	8.35792	9.29052	8.66948	41.4269	26.2077	90.7807	2.30286	3.18342e-09
CAGL0I06270g	600.058	582.269	635.643	157.528	55.3485	44.0862	-2.81123	2.67436e-15
CAGL0L08492g	31.3581	36.2678	33.7655	105.503	128.08	176.41	1.82328	1.01155e-13
CAGL0H04081g	199.186	197.363	203.557	164.312	37.2999	95.3625	-1.14656	0.000495251
CAGL0I05302g	12.3671	15.7893	13.5626	40.4412	46.6376	23.3902	1.42286	6.55059e-07
CAGL0E01793g	35.3807	38.8931	36.1913	1518.23	1561.7	1615.03	5.22327	0
CAGL0I01122g	347.722	349.797	321.941	111.79	21.9461	104.654	-2.19448	5.76669e-11
CAGL0C00473g	5.94936	6.91807	5.27699	3.93692	29.843	8.19966	1.12542	0.00776348
CAGL0L10318g	23.564	24.4446	21.7115	150.621	64.4937	83.7425	1.97568	3.51667e-14
CAGL0K01837g	166.942	156.866	153.099	119.316	63.3105	61.847	-1.04971	0.000253414
CAGL0K05401g	240.159	284.616	247.322	178.422	45.6483	76.0925	-1.47681	0.000120139
CAGL0F01155g	2.35848	2.42211	1.86662	20.3139	29.5174	44.3142	3.58498	6.38433e-26
CAGL0L06974g	334.335	333.13	320.246	97.9874	81.8135	240.914	-1.47269	5.51253e-08
CAGL0H10120g	115.992	115.436	115.681	49.8217	41.4641	21.0765	-1.52354	4.99168e-06
CAGL0M05511g	46.2432	46.8484	45.5098	474.498	369.121	139.342	2.69913	1.25764e-19
CAGL0M13057g	0.019464	0.019362	0.665046	15.7904	13.9072	7.05641	6.05786	1.1231e-07
CAGL0D04114g	69.072	70.9934	69.4843	354.789	507.089	276.99	2.34225	3.27419e-108
CAGL0M06545g	22.7481	24.312	22.0242	26.0195	115.306	245.617	2.16556	1.31813e-05
CAGL0G01738g	855.971	794.055	787.841	20.0374	33.8031	52.7104	-4.46154	4.26854e-27
CAGL0L03630g	173.063	168.048	168.791	91.3381	97.5994	70.1932	-1.08578	7.25693e-08
CAGL0F08745g	1096.83	987.874	1138.18	350.438	364.668	860.64	-1.25128	5.61752e-06
CAGL0H08041g	3.27448	3.1339	3.16047	22.2209	18.7746	22.2905	2.74108	1.28326e-11
CAGL0E03762g	37.6292	38.4796	38.5465	30.5216	116.182	129.381	1.08345	2.38561e-09
CAGL0B02211g	11.2866	13.2913	11.586	62.5227	48.5398	75.615	2.14812	4.64299e-34
CAGL0J04466g	21.375	20.9323	20.51	80.3548	83.3876	48.2553	1.66642	7.44008e-13
CAGL0H09944g	45.1332	43.2584	41.8278	339.83	255.347	260.743	2.55255	3.82998e-55
CAGL0H04235g	5.1397	4.91624	5.16079	12.437	57.4885	33.6989	2.63678	1.35397e-13
CAGL0K06303g	18.9159	22.5693	17.7033	63.7617	35.4405	47.9022	1.15343	2.49488e-08
CAGL0M01848g	84.559	86.3713	82.4423	30.6407	37.0431	10.2251	-1.56983	2.45293e-06
CAGL0E04356g	552.384	537.746	526.913	104.09	17.56	140.558	-2.88936	1.54245e-21
CAGL0K06853g	177.708	168.903	167.239	71.1867	66.8478	155.612	-1.05654	3.3581e-05
CAGL0E04378g	82.1205	83.6697	87.1561	62.9063	15.0988	13.3632	-1.50461	1.53004e-06
CAGL0E06270g	0.334281	1.78881	0.534939	86.6634	28.6748	33.0541	5.30931	2.54745e-13
CAGL0L06204g	661.792	653.58	671.905	50.4364	119.289	114.797	-2.85507	1.98651e-28
CAGL0M05533g	26.8758	29.2895	25.6131	103.122	75.6483	61.0643	1.41994	1.65138e-17
CAGL0H06303g	43.7694	46.5199	43.562	131.777	164.33	116.598	1.49436	9.33701e-11
CAGL0A02112g	98.0146	89.0318	98.2677	73.8515	26.6377	34.9229	-1.16532	0.000213615
CAGL0M12595g	115.375	107.17	117.626	28.1174	84.7036	48.24	-1.1028	0.0135806
CAGL0E00803g	249.914	239.816	230.758	81.839	92.2102	97.2726	-1.50568	3.35272e-07
CAGL0H09966g	12.0738	11.7805	10.9168	314.486	529.544	328.1	4.95113	4.69811e-227
CAGL0I10747g	12.949	12.3511	12.3564	79.3836	60.0386	52.6589	2.19357	4.82959e-26
CAGL0F08129g	20.8509	20.1314	23.2768	58.3126	69.9362	35.8256	1.26739	1.39091e-05
CAGL0L05016g	1.3844	1.12741	1.1255	9.59805	9.33888	81.1396	4.32507	1.61815e-23
CAGL0J05236g	37.4897	38.3385	37.7318	8.8288	17.1738	16.0068	-1.29176	0.00505213
CAGL0D04686g	7.42522	7.2294	8.06004	22.214	87.5332	53.8947	2.73278	1.12397e-27
CAGL0K04741g	83.935	88.4909	83.1984	503.724	556.937	507.383	2.45438	5.24648e-132
CAGL0G07293g	69.6601	72.4872	72.9244	9.38568	39.7163	27.8864	-1.59478	6.27052e-06
CAGL0M03025g	36.2425	40.5962	39.1735	22.5421	4.83803	11.1256	-1.68636	0.000130685
CAGL0J10846g	42.4011	43.2683	40.8973	247.288	151.999	241.095	2.16316	8.18068e-20
CAGL0B02717g	255.908	241.492	267.525	110.126	93.702	154.63	-1.28265	6.18928e-10
CAGL0E02475g	26.5632	28.8733	22.9133	58.803	110.86	83.8523	1.54664	5.62779e-15
CAGL0K06831g	415.323	433.338	411.254	38.9267	243.382	202.064	-1.4989	8.86786e-05
CAGL0H06941g	10.4229	10.9466	9.66321	30.4859	80.651	62.6165	2.36972	1.75979e-14
CAGL0I10147g	20.4411	20.8625	21.1031	4.54583	6.07667	1.22228	-2.30919	4.85199e-11
CAGL0G10109g	3.04131	3.67309	3.10526	7.92693	73.5494	10.4067	3.07885	1.92384e-08
CAGL0I08019g	18.1453	20.3478	17.4614	25.9466	53.7851	73.7503	1.25972	1.8286e-07
CAGL0B01441g	84.9758	84.6756	83.6316	18.6394	53.0891	27.5982	-1.37913	0.00103844
CAGL0C03443g	135.529	92.1198	89.9194	52.9429	14.8857	15.6779	-1.75198	0.00027912
CAGL0H06633g	7084.14	7013.68	7379.31	655.359	613.314	975.835	-3.46035	6.71013e-138
CAGL0K03465g	229.215	220.144	235.08	36.929	237.983	85.5415	-1.02571	0.0414016
CAGL0H05005g	17.5551	19.9044	17.8013	117.413	40.128	126.518	2.09735	1.65911e-14
CAGL0F02959g	23.2695	25.7417	22.173	117.893	43.0562	169.501	1.91002	8.35497e-16
CAGL0H00506g	1888.79	1937.57	1888.49	509.896	610.383	609.242	-1.899	3.81048e-97
CAGL0B02563g	793.144	738.504	664.485	32.7141	54.5448	107.048	-3.72627	4.55527e-31
CAGL0L10406g	1123.25	1121.14	1165.88	126.08	106.401	177.455	-3.23926	3.92463e-46
CAGL0K06589g	10.3917	11.4645	11.0554	31.7424	105.135	46.999	2.36197	1.77944e-08
CAGL0B05049g	7.51947	10.5671	7.93956	49.2741	12.3846	34.58	1.65052	6.33829e-06
CAGL0M05445g	58.2202	58.9833	51.0013	12.9304	41.2092	14.4674	-1.19504	0.000998916
CAGL0L10648g	134.724	157.209	162.062	16.1828	23.7967	164.052	-1.37578	0.00350885
CAGL0M13431g	15.1214	14.5498	14.5948	46.7063	68.6247	29.2617	1.69329	3.03646e-06
CAGL0M00462g	11.3706	13.8953	11.1939	71.6048	32.4433	40.0583	1.89451	9.61542e-09
CAGL0I09790g	53.1286	58.6913	51.491	154.203	110.948	101.827	1.05091	1.51537e-06
CAGL0K05247g	58.5834	61.3639	59.6884	18.8915	6.40816	45.0693	-1.55877	5.13659e-06
CAGL0E05214g	74.3521	74.3613	70.9232	54.1867	13.9371	32.0496	-1.09886	0.0127174
CAGL0I06809g	17.793	18.3372	15.2163	21.6826	94.6466	40.6269	1.57894	1.58718e-06
CAGL0K05973g	396.5	382.679	413.392	147.651	104.75	93.6164	-1.87891	6.32912e-19
CAGL0J06336g	24.7919	30.5452	24.9024	59.4843	140.576	27.3819	1.56219	1.3648e-06
CAGL0B00330g	8.6995	9.85175	9.77328	23.1077	17.7588	29.3481	1.16355	0.000770034
CAGL0L06270g	1268.15	1248.69	1197.95	505.976	396.367	438.069	-1.62269	3.51435e-25
CAGL0F02739g	9.79063	11.3756	10.6546	44.483	11.6418	32.0416	1.25949	4.99726e-05
CAGL0B02981g	226.654	233.02	234.268	160.896	38.406	81.5558	-1.39325	4.44152e-06
CAGL0K12892g	6.66157	8.45268	7.93109	10.5268	56.5612	46.7589	2.11284	6.97838e-10
CAGL0D01188g	974.228	959.047	892.244	381.285	641.296	546.446	-1.00758	2.05535e-14
CAGL0I09218g	35.0149	34.9618	36.8674	116.726	73.0827	125.653	1.38762	5.31871e-11
CAGL0F02497g	5.48208	5.67529	5.39719	43.7677	17.8744	48.6031	2.57691	2.67513e-15
CAGL0H02563g	1549.36	1274.24	1596.46	91.8324	742.521	489.977	-1.6761	4.15246e-06
CAGL0M03553g	72.3853	67.857	73.3275	19.223	8.13439	26.9393	-2.13648	0.000308333
CAGL0C01325g	1999.9	1942.81	2034.04	107.246	302.869	157.899	-3.39455	1.39527e-48
CAGL0J09900g	2267.79	2188.54	2224.63	444.178	254.821	454.199	-2.74693	4.21049e-72
CAGL0H08888g	103.672	98.2356	98.6538	32.4672	61.6691	33.5366	-1.2563	1.16289e-06
CAGL0E02783g	38.1189	37.4932	41.9943	89.0452	92.8271	154.46	1.29135	5.90953e-13
CAGL0I08261g	16.8722	20.1229	18.7261	6.52213	73.4986	38.6276	1.16605	0.000385456
CAGL0M07590g	10.4309	11.7701	12.6643	75.2515	46.6258	124.561	2.58355	3.70886e-21
CAGL0G05544g	283.503	267.419	214.056	27.6225	65.5007	146.185	-1.90694	4.67778e-09
CAGL0F03135g	34.94	40.8008	37.7366	83.6506	139.437	97.0543	1.3927	2.65768e-07
CAGL0F00913g	5.27523	6.06477	4.16383	58.5568	39.5552	21.6754	2.80322	1.7988e-18
CAGL0G09174g	17.9302	18.3309	15.9006	67.6544	23.6531	55.6934	1.25642	1.09606e-05
CAGL0C03850g	82.5133	79.6807	78.1522	132.934	495.069	226.156	1.71029	5.85114e-08
CAGL0I02222g	6.20912	6.20863	5.73151	20.7572	8.15443	64.0923	1.96205	3.08132e-11
CAGL0E01221g	22.4518	23.611	22.9879	14.5346	85.441	65.0928	1.31035	0.000637459
CAGL0H01507g	16.6323	16.7246	15.1203	29.4659	40.0519	45.4457	1.1214	4.57199e-05
CAGL0H04983g	507.278	528.552	489.407	100.535	344.429	136.322	-1.4618	2.30835e-05
CAGL0G04499g	8.75845	10.6543	9.55935	215.89	109.53	329.077	4.22198	1.23664e-74
CAGL0D05896g	124.361	116.359	122.835	30.0112	81.7336	58.6445	-1.17635	6.51261e-06
CAGL0C01078g	92.6586	91.5634	92.1642	20.1621	38.1598	29.5362	-1.58284	0.000584293
CAGL0B03421g	20.0884	22.5819	22.1125	46.971	60.0351	60.468	1.201	4.63528e-10
CAGL0K08756g	40.6469	39.0397	43.2382	237.48	276.434	281.298	2.54861	1.77163e-39
CAGL0G01034g	80.5451	85.9272	81.0995	66.9858	39.824	20.6821	-1.00422	1.86148e-07
CAGL0J08569g	164.576	166.777	167.774	77.4887	81.528	62.7088	-1.20625	0.000147629
CAGL0M02299g	10.6476	12.5907	10.9845	53.9492	29.8487	66.566	1.85436	2.64177e-11
CAGL0L07326g	17.1256	17.6861	19.3789	31.3142	53.9052	47.3113	1.27481	0.000256138
CAGL0K08162g	44.4843	47.1945	43.8871	36.5383	9.86418	23.0867	-1.04231	0.00186358
CAGL0L01155g	6.71711	7.87871	7.20712	40.0748	16.9015	115.112	2.62622	5.80291e-12
CAGL0E05390g	109.266	112.433	109.306	32.9587	36.869	101.512	-1.23035	1.68872e-07
CAGL0C04587g	615.487	596.922	571.888	365.066	337.472	71.2652	-1.28073	0.006822
CAGL0G00242g	142.495	115.189	100.831	65.6048	50.4385	25.1484	-1.41363	3.87075e-07
CAGL0K09834g	18.4653	20.1305	18.5048	26.5032	49.4477	78.549	1.17546	2.30864e-07
CAGL0J03256g	35.8614	37.2647	36.9298	129.237	102.118	115.071	1.4808	1.77907e-16
CAGL0L07480g	30.9829	35.8076	33.7968	154.585	265.391	84.2314	2.30765	9.18544e-25
CAGL0L12936g	130.463	129.86	135.709	36.3922	85.4271	27.4917	-1.3888	6.63614e-08
CAGL0F01397g	88.2216	95.1556	91.5117	63.52	49.488	22.0647	-1.06198	0.000279884
CAGL0A00803g	13.5564	15.2022	13.8706	32.7543	35.0979	38.6172	1.14179	6.76006e-06
CAGL0D02090g	200.933	172.805	159.017	401.381	418.108	490.415	1.10467	8.43113e-12
CAGL0M12617g	15.7874	18.6775	17.6087	26.4714	19.8724	78.3893	1.05209	0.0279763
CAGL0H09636g	52.7785	48.9038	48.706	120.471	126.727	79.8719	1.06476	1.99403e-06
CAGL0H03333g	225.284	206.275	201.193	125.411	50.3069	45.0257	-1.40593	0.00695401
CAGL0E05566g	76.9085	97.2835	77.6722	124.677	331.77	153.307	1.15146	0.000144123
CAGL0A00209g	205.362	215.6	214.921	88.7993	159.625	67.902	-1.07117	5.15407e-08
CAGL0F05643g	36.0071	39.6616	37.9474	15.7296	12.3803	15.7189	-1.03131	0.0350431
CAGL0G04367g	59.4481	55.6849	60.4887	24.9277	21.0265	36.9089	-1.30893	0.00139522
CAGL0L09493g	6.28618	7.09785	6.18969	36.439	20.2988	134.555	2.96528	3.02628e-10
CAGL0L08338g	21.1489	23.2486	22.8552	154.889	27.5631	48.3829	1.8154	6.03709e-07
CAGL0J07150g	20.3398	23.3541	20.9888	2.43007	21.325	6.29653	-1.02029	0.00465723
CAGL0E00561g	141.032	151.189	152.162	78.9376	38.4126	58.3173	-1.50048	1.81166e-09
CAGL0G05005g	29.0943	29.3836	29.4074	21.9931	105.365	50.8407	1.00218	0.00068098
CAGL0J00627g	93.1583	94.3713	97.3011	19.0819	14.7963	58.027	-1.5266	0.00168536
CAGL0D04394g	20.1339	20.4193	21.2159	99.2875	52.2899	93.2798	1.81642	5.40975e-08
CAGL0H05401g	10.5599	10.7707	11.3428	22.1006	22.402	51.8809	1.33638	0.000230817
CAGL0H04609g	3.4451	3.84353	3.64888	42.4397	16.5738	29.9069	2.81893	1.35395e-39
CAGL0G07425g	223.499	232.063	219.923	136.878	144.648	25.8504	-1.10576	6.02585e-09
CAGL0G10131g	777.178	835.752	800.314	124.776	48.0723	134.417	-3.1532	1.03251e-41
CAGL0H09614g	2.36078	3.13384	2.09753	1169.41	2008.43	955.658	8.81105	1.00829e-180
CAGL0H05093g	15.1988	18.2242	15.441	39.7844	70.5903	69.2266	1.70272	3.68454e-14
CAGL0K09284g	8.25504	9.10019	8.56428	9.4355	39.4229	24.3089	1.40512	0.000102929
CAGL0G03509g	75.9325	78.5651	80.1976	7.19192	70.9358	14.1981	-1.18644	7.45428e-05
CAGL0L01221g	11.6138	15.8187	12.8818	52.7849	55.2602	6.92867	1.60388	3.98782e-07
CAGL0K10010g	37.0523	35.8753	40.2461	41.2198	178.281	30.3123	1.07758	0.0127421
CAGL0G00902g	17.7228	22.327	18.866	77.7818	55.5671	45.4076	1.48413	5.17844e-09
CAGL0M07942g	44.9551	42.3607	41.3097	133.241	111.727	99.4695	1.29127	4.1759e-11
CAGL0L07832g	1.10455	1.4366	1.0286	40.7339	52.2809	96.4577	5.44301	1.33188e-57
CAGL0C05181g	36.5376	35.1239	38.3404	9.94958	24.1226	7.36586	-1.36485	0.003398
CAGL0A04433g	407.972	409.662	414.747	41.4567	69.9373	241.574	-2.10058	3.93616e-12
CAGL0L11462g	459.235	410.228	431.182	1754.19	863.402	700.767	1.20389	0.000324105
CAGL0K02145g	5.32966	5.95445	5.68718	32.371	33.7445	29.6167	2.41189	2.03499e-13
CAGL0I10494g	834.935	847.371	797.048	244.302	390.614	401.704	-1.43856	8.57024e-30
CAGL0K04477g	160.811	186.557	173.85	437.227	728.468	470.947	1.51859	5.40102e-22
CAGL0K11792g	15.1909	17.8028	15.3543	48.3044	23.2679	39.3911	1.06966	0.000476665
CAGL0G07667g	183.368	174.805	179.407	91.8539	70.3662	75.227	-1.28984	6.37765e-09
CAGL0D02354g	7.008	8.39128	8.23781	24.8519	61.4491	54.1128	2.37378	7.56195e-10
CAGL0L00583g	14.9456	17.361	14.3366	21.1682	44.223	97.5803	1.61553	8.27438e-06
CAGL0F03905g	50.4464	52.3231	54.6182	53.8831	9.75474	17.123	-1.04623	0.00593235
CAGL0J01699g	451.543	421.634	466.782	78.5566	188.961	176.903	-1.6752	7.34751e-10
CAGL0G02255g	36.6668	40.4295	38.9521	441.475	369.467	283.89	3.10001	2.95323e-125
CAGL0L05544g	34.3482	33.8958	35.666	78.3576	74.5426	130.849	1.21175	0.00350132
CAGL0J08140g	21.1782	24.9574	22.2315	21.5888	51.6597	127.105	1.29478	0.000815321
CAGL0M06721g	91.2462	87.9495	84.3018	13.8854	8.90137	61.6778	-1.72689	2.04493e-05
CAGL0E01397g	51.1631	58.4365	63.4014	221.63	181.82	245.723	1.70791	2.28917e-27
CAGL0K04851g	30.9789	29.5671	28.6192	57.2212	101.198	126.42	1.46344	2.086e-05
CAGL0M00990g	10.2597	11.5473	9.03062	10.7168	41.8802	70.0629	1.7748	3.65585e-06
CAGL0I10010g	3.29109	3.67662	3.36576	218.871	209.648	51.6324	5.52762	7.7825e-130
CAGL0H01749g	9.83828	9.56211	9.83287	33.0893	27.9108	32.5006	1.99279	8.67469e-05
CAGL0M01760g	11.922	14.4343	13.4335	87.512	36.0298	85.381	2.15627	2.06544e-18
CAGL0E04026g	6.88634	8.72145	7.32266	21.6629	11.373	59.3584	1.78768	1.59609e-05
CAGL0J08459g	35.6872	41.4008	36.8707	24.479	12.5634	14.8341	-1.12571	0.00837112
CAGL0J11220g	31.8568	30.783	26.3945	82.4135	85.471	58.9107	1.26724	3.05647e-08
CAGL0G03663g	204.574	216.306	217.283	129.677	16.785	176.781	-1.23968	3.67932e-06
CAGL0F01683g	258.675	212.767	225.971	955.432	313.314	610.277	1.27182	0.000121358
CAGL0H02607g	15.8614	17.1604	17.0311	18.5079	15.6114	95.9124	1.01662	0.0140197
CAGL0K06435g	7.67338	9.39618	8.42813	40.469	51.2936	24.9883	2.09747	3.06092e-17
CAGL0L11990g	71.1234	56.7263	62.8828	1460.91	846.716	992.426	3.91566	1.96336e-64
CAGL0H09988g	17.6312	18.9058	18.0294	78.7966	14.8486	146.196	1.80652	8.16687e-05
CAGL0J03608g	135.626	131.278	143.284	81.2267	69.1113	20.9525	-1.20123	2.22172e-05
CAGL0C02673g	9.31188	11.279	9.14381	34.6891	34.8786	29.8975	1.63579	5.66412e-07
CAGL0E01287g	547.992	572.532	583.534	119.225	46.3645	151.326	-2.66061	1.27547e-29
CAGL0G08668g	128.876	133.28	147.809	35.6309	79.5796	83.4286	-1.10074	0.00037363
CAGL0E01067g	25.0847	24.3337	23.9827	68.0618	90.1414	15.823	1.25735	0.000232337
CAGL0M04147g	66.9086	65.6114	69.9541	9.42935	7.95364	83.6293	-1.31639	0.0220647
CAGL0I09108g	5.19646	4.30126	4.54117	9.34336	11.8348	8.11549	1.17126	0.011745
CAGL0I02750g	41.3467	44.2648	39.1356	20.8234	11.6571	41.4778	-1.05849	0.0229071
CAGL0B01203g	109.189	87.8333	106.002	146.459	241.756	620.21	1.41212	5.76024e-06
CAGL0I01056g	17.4652	21.316	19.6789	21.4368	61.1317	100.827	1.43267	2.21438e-07
CAGL0L01397g	131.721	136.444	140.733	55.3404	20.5308	10.713	-2.17977	2.62294e-12
CAGL0J01199g	13.0749	14.0302	15.0004	28.9698	36.6539	64.3405	1.41414	7.72268e-05
CAGL0F04807g	355.69	356.252	351.148	110.368	63.2559	113.199	-2.07233	8.07211e-24
CAGL0H05071g	2.17506	2.7314	1.90372	8.20642	25.1273	36.2093	3.09017	1.65077e-14
CAGL0G02057g	0.000556	0.033657	0.000497	2.29811	6.28379	3.28903	7.87078	4.70837e-18
CAGL0G00924g	3.84559	3.97093	4.32795	26.5444	2.4889	42.2267	2.19917	6.3472e-11
CAGL0G00594g	131.554	135.5	130.66	60.4676	35.0947	92.4055	-1.25749	0.000240141
CAGL0H02409g	22.849	25.4314	24.3953	139.168	26.2774	271.52	2.19401	1.9889e-10
CAGL0H08602g	18.0113	20.6153	20.5032	52.2385	103.356	21.8888	1.56754	9.25427e-07
CAGL0K08338g	18.3985	19.1348	17.439	137.819	83.9082	50.3893	2.23059	1.47881e-26
CAGL0D00836g	16.2092	16.9061	16.78	63.7085	40.3412	14.6409	1.1844	4.30168e-05
CAGL0D02596g	109.791	101.886	116.679	28.8299	22.6152	26.5685	-2.17714	6.3825e-10
CAGL0G03971g	248.539	235.762	230.978	140.636	88.9697	101.455	-1.252	6.68133e-10
CAGL0D05742g	172.567	179.344	176.568	52.9753	44.2874	104.583	-1.59851	2.34941e-07
CAGL0B03487g	402.688	408.56	396.25	929.454	938.911	907.121	1.03086	6.14022e-62
CAGL0F08811g	9.25958	11.3862	9.41193	64.8785	10.0009	21.0661	1.68717	1.48258e-05
CAGL0I06050g	450.674	463.919	384.8	159.787	140.325	363.508	-1.20131	2.10884e-05
CAGL0H06655g	904.467	832.525	491.333	239.283	36.2601	96.9935	-2.57724	1.54221e-05
CAGL0H02101g	631.769	577.7	599.79	127.875	241.801	269.094	-1.60901	1.27509e-08
CAGL0I07843g	136.542	128.498	145.06	752.072	865.105	850.45	2.40648	3.42612e-107
CAGL0M14047g	10.7094	10.1489	9.41652	106.717	121.592	80.0697	3.22504	9.34709e-92
CAGL0C04191g	250.857	249.503	235.107	144.269	42.896	53.4026	-1.7389	7.20643e-10
CAGL0J07744g	18.4881	22.6068	21.2418	85.3304	6.7863	54.1472	1.05782	0.00157073
CAGL0F03157g	18.2311	20.6302	19.9606	67.9007	15.2114	77.3127	1.1561	1.76885e-05
CAGL0M00660g	105.795	110.473	98.9358	61.5549	12.5419	25.9436	-1.70645	1.27984e-05
CAGL0K10252g	16.2144	18.5385	15.9397	41.417	57.3713	38.4636	1.32283	4.61072e-08
CAGL0I02244g	22.8652	25.1195	20.8974	129.842	155.598	109.544	2.48124	3.53358e-15
CAGL0C05027g	487.673	365.69	401.379	134.487	49.5081	242.695	-1.75397	4.49968e-05
CAGL0L07392g	22.7728	23.1873	24.2477	22.8455	70.7857	50.7389	1.15361	0.00199096
CAGL0D06138g	89.1057	88.3657	90.6093	42.9647	19.876	5.14616	-1.7744	2.33699e-06
CAGL0K08844g	179.678	166.284	179.122	109.452	71.4568	39.8038	-1.24441	8.22079e-06
CAGL0K01661g	21.2663	19.487	21.6156	16.9132	67.6695	125.211	1.57426	3.31886e-07
CAGL0H08481g	9.36675	9.64142	8.00226	35.2018	12.7976	64.8688	1.81584	4.76184e-06
CAGL0J10428g	10.8214	13.2912	11.2365	49.1628	41.7703	42.3637	1.72818	6.71337e-10
CAGL0G03773g	194.224	193.244	142.194	103.118	62.3865	90.7122	-1.14008	0.000793517
CAGL0J07766g	12.9329	11.5132	13.7777	26.2906	13.4997	40.0167	1.02904	0.0125329
CAGL0M11726g	2894.06	2978.89	3135.24	1579.24	1089.19	1579.57	-1.26668	1.00058e-14
CAGL0K00231g	73.408	88.1518	73.071	5.90658	34.477	52.4734	-1.53925	9.30985e-08
CAGL0F03839g	5.24168	6.59477	6.21206	9.0981	52.6231	23.093	2.31684	2.81531e-08
CAGL0A01199g	1464.14	1349.69	1369.26	324.333	216.449	578.066	-2.09528	1.22676e-12
CAGL0J04202g	2540.9	2280.12	2312.21	347.774	846.898	608.186	-2.12963	3.30302e-16
CAGL0G04697g	3.68771	4.329	3.47597	44.3685	24.2493	42.566	3.04518	1.93644e-20
CAGL0L08184g	60.4348	53.3995	59.6448	55.3646	6.08154	13.4941	-1.00658	0.0256177
CAGL0E03850g	394.374	391.136	373.493	38.7301	32.1242	55.1469	-3.24122	3.52738e-17
CAGL0M13277g	737.083	759.197	827.326	333.406	55.4605	159.015	-2.24199	1.17204e-15
CAGL0A02629g	141.278	143.331	147.872	33.0757	30.1785	100.112	-1.65179	1.62783e-08
CAGL0K07183g	10.8432	12.4912	10.6188	16.9961	91.2831	35.114	1.91136	1.44898e-05
CAGL0I09394g	154.147	138.449	151.671	273.705	1489.75	496.299	2.15592	1.03474e-05
CAGL0D00418g	1177.74	1169.71	1178.65	244.305	211.029	267.062	-2.47624	1.81191e-93
CAGL0D03432g	200.376	181.352	177.137	375.018	745.446	514.698	1.38172	1.56271e-11
CAGL0G10175g	35.1952	34.5349	35.2997	146.57	67.7367	54.9943	1.24212	1.92462e-05
CAGL0M11946g	43.9443	42.9144	44.2476	11.026	13.0383	29.0231	-1.20919	0.0290951
CAGL0F07601g	4993.86	4940.16	4611.2	2016.13	2238.35	1440.62	-1.49468	3.29415e-23
CAGL0H09328g	550.002	517.869	590.015	122.578	136.363	163.011	-2.01489	1.48766e-07
CAGL0E06358g	25.2894	18.6819	19.4309	299.938	395.129	388.534	3.89386	7.71152e-92
CAGL0K07788g	101.774	81.4431	86.6378	8.74811	31.9525	43.9905	-1.80799	5.65756e-10
CAGL0H09526g	8.74233	10.5936	9.19414	25.5203	95.7921	35.4246	2.35844	9.76717e-13
CAGL0L12914g	700.017	705.47	665.014	329.775	234.343	282.316	-1.4703	2.42179e-36
CAGL0E05456g	2.0939	1.90991	2.19421	57.5652	29.294	139.8	4.81694	1.47098e-36
CAGL0G00308g	999.058	1012.84	979.715	550.815	579.359	450.244	-1.07707	2.90134e-28
CAGL0K06699g	198.71	197.868	196.984	80.5182	102.789	20.0479	-1.46482	2.77463e-09
CAGL0C05071g	1.92298	1.52849	2.26438	6.14607	30.8744	8.75006	2.91104	5.40612e-07
CAGL0C02563g	10.4757	11.8334	9.79641	3.62212	48.5379	48.2676	1.47775	9.62905e-07
CAGL0I10516g	399.602	427.518	403.105	136.312	259.504	168.568	-1.25172	1.37844e-14
CAGL0H09834g	1461.17	1394.87	1504.99	503.801	831.723	815.152	-1.19058	3.36478e-16
CAGL0M08250g	74.122	69.5701	71.7058	11.9527	54.0961	35.3953	-1.17549	0.000731932
CAGL0A00363g	154.457	154.051	155	58.2573	19.8679	51.5572	-1.98834	1.31908e-10
CAGL0B02431g	201.999	208.054	210.674	34.4958	40.8234	62.5731	-2.34699	1.31807e-22
CAGL0C04455g	542.594	531.254	542.394	97.3149	40.632	174.827	-2.66759	1.32727e-18
CAGL0E00649g	210.372	190.39	203.012	17.1852	28.9913	71.5004	-2.38561	3.35479e-10
CAGL0J05159g	23.0299	22.6824	21.2473	8.35406	7.88443	8.45969	-1.41345	0.00226759
CAGL0L02189g	18.0629	19.9027	15.5921	46.5635	102.094	91.9249	1.98354	1.2516e-11
CAGL0C03223g	674.616	670.029	705.567	49.3205	60.7892	153.307	-3.17079	2.95407e-33
CAGL0H06611g	60.4056	68.8659	60.6643	50.6723	16.237	33.2182	-1.08495	9.95553e-05
CAGL0F01485g	7.6807	8.90427	9.67919	824.236	807.545	182.765	5.78736	9.73833e-34
CAGL0E01567g	44.6434	43.0796	50.0473	12.5597	10.2174	12.212	-1.72988	0.00395279
CAGL0D00330g	10.2894	12.6234	9.52194	96.2609	7.76412	51.7338	2.02494	0.00075327
CAGL0M00594g	56.4838	62.7528	54.0035	26.5608	22.4039	0.6555	-1.66229	2.49736e-05
CAGL0B03014g	275.011	275.92	296.84	147.311	51.0253	192.821	-1.29029	4.43182e-05
CAGL0H00418g	10.0408	9.07843	6.86525	40.2097	64.6719	29.7681	2.48805	1.87437e-08
CAGL0G05335g	229.109	224.777	232.352	86.9948	160.084	101.272	-1.09229	7.48274e-10
CAGL0K11462g	1219.85	1268.13	1279.58	682.629	842.908	364.82	-1.06819	1.4536e-15
CAGL0I08107g	18.3906	21.8436	21.0062	143.703	69.6538	58.0464	2.03812	1.14732e-16
CAGL0M01738g	12.3855	13.9492	12.7299	62.624	39.5502	73.5806	1.93989	4.01895e-20
CAGL0I02398g	18.8377	22.767	20.1264	155.628	10.7008	65.4519	1.69171	0.0069195
CAGL0L04048g	57.038	56.8656	58.5706	17.0831	33.1763	33.5829	-1.1562	0.000211659
CAGL0H04917g	133.854	152.227	141.794	52.0748	86.1026	86.3672	-1.08876	8.39453e-08
CAGL0K12144g	26.3445	24.9234	26.24	179.918	176.584	57.166	2.36139	4.40424e-20
CAGL0B04587g	12.6463	12.7354	13.24	56.9484	5.33728	18.7378	1.2346	0.0140329
CAGL0M05709g	16.1745	19.3894	17.6832	12.149	98.9582	30.3403	1.48082	1.14378e-06
CAGL0A01826g	230.311	140.315	129.945	27.136	11.9422	83.8511	-2.17667	1.94828e-05
CAGL0L05742g	25.3933	22.2213	22.2024	109.596	20.4523	35.901	1.33901	0.000344241
CAGL0E05632g	864.423	799.146	786.219	81.5075	85.091	98.9842	-3.36873	5.67422e-97
CAGL0F06413g	107.047	99.7287	95.7152	2153.26	1717.04	2166.46	4.123	1.94786e-260
CAGL0L09647g	41.7168	41.5359	38.9261	109.045	107.944	69.0513	1.15953	7.89913e-06
CAGL0G09493g	10.1352	11.9129	9.23966	32.2384	20.7988	27.4505	1.23979	6.02391e-05
CAGL0L13332g	172.834	166.68	161.227	43.2501	29.9136	55.1208	-2.08391	6.32017e-14
CAGL0L05500g	4.95404	4.82411	5.45816	23.4166	51.7555	46.515	2.97194	3.34203e-12
CAGL0M13189g	399.383	395.319	374.261	11.9083	60.8371	109.2	-2.88798	2.14093e-26
CAGL0C03740g	2.91182	2.62016	2.55365	59.2184	55.3024	22.3676	3.96772	2.88769e-30
CAGL0H03113g	41.5316	43.0571	39.9206	89.2794	96.0554	87.5422	1.03254	2.80571e-05
CAGL0B01925g	92.3842	95.0983	88.5937	33.2393	39.7285	36.8154	-1.39357	2.89914e-06
CAGL0M03069g	11.4503	12.692	10.1554	113.998	32.8894	9.62216	2.1324	5.66502e-07
CAGL0J10054g	11.136	12.8575	11.0953	50.068	39.6033	8.71873	1.4579	2.95371e-05
CAGL0B00990g	37.2537	38.542	41.231	441.978	296.3	96.7811	2.61463	2.22174e-08
CAGL0B04565g	392.293	408.199	423.625	90.4042	77.3285	109.523	-2.32452	1.70919e-17
CAGL0L06908g	472.678	485.251	470.154	143.659	272.429	97.5658	-1.50149	3.36359e-19
CAGL0H05269g	18.7613	17.2552	19.3383	61.5549	41.4763	30.109	1.13682	0.00504923
CAGL0I05830g	33.3231	35.1562	38.389	38.7074	120.453	101.816	1.16665	4.03978e-06
CAGL0L05258g	22.4795	20.4783	21.9963	366.287	661.267	232.218	4.17235	1.29082e-73
CAGL0F00187g	32.8498	32.6005	30.5853	451.451	373.938	771.885	3.80833	1.28978e-81
CAGL0K03773g	13.2502	11.034	13.0052	22.6975	19.2093	51.3655	1.30451	0.00755235
CAGL0K05093g	146.907	140.209	146.214	74.7319	62.3736	71.2957	-1.1861	2.53292e-07
CAGL0K11946g	16.1965	16.3387	17.2577	58.2998	89.3155	75.1979	2.05791	1.71872e-15
CAGL0L13376g	4728.74	5574.95	5235.63	76716	57542.2	75485.7	3.56078	3.0557e-121
CAGL0E02915g	83.6626	100.376	81.8534	51.1609	29.8691	21.6534	-1.35686	0.000331269
CAGL0J07414g	4.01661	5.01611	5.93312	26.4957	22.3491	19.3538	1.90931	0.00359134
CAGL0I00286g	3.9506	4.48799	4.42361	297.907	500.593	329.455	6.2971	0
CAGL0I03608g	6.39705	6.8571	6.46781	37.8285	31.6026	72.3774	2.63594	6.87943e-16
CAGL0J08437g	37.7086	34.4215	34.9933	25.0904	180.526	31.8248	1.29088	4.28366e-05
CAGL0B01617g	3.43442	4.40856	2.95497	30.4494	46.0258	18.0339	3.07475	1.13242e-14
CAGL0F05511g	15.0579	16.4207	13.3937	17.3008	109.773	158.251	2.44792	3.80569e-16
CAGL0L01001g	9.51663	11.8709	9.03792	23.9924	23.5054	20.5956	1.00097	0.00500932
CAGL0C01199g	34.0667	36.21	35.9712	107.361	66.7626	128.184	1.29308	5.33456e-12
CAGL0B04675g	7.51433	8.31191	6.11997	373.145	302.909	380.146	5.37388	4.84284e-158
CAGL0A02596g	9.31031	10.8208	9.42776	51.1695	31.055	61.1577	2.07802	1.79419e-12
CAGL0L13392g	4110.86	4787.15	4880.45	25419.9	25397.7	23413.2	2.24521	6.13788e-94
CAGL0B02794g	376.293	397.751	384.996	63.4625	134.658	416.018	-1.11046	0.030004
CAGL0F08195g	3.52132	3.81671	3.80532	18.5235	32.7787	115.076	3.52813	2.19415e-20
CAGL0M13651g	446.043	438.328	417.909	202.321	173.913	225.272	-1.29238	1.43636e-13
CAGL0L12254g	97.1578	95.2867	93.795	46.9582	22.5264	74.9406	-1.24102	4.91944e-06
CAGL0K07293g	225.324	217.866	221.607	177.268	85.7888	86.5458	-1.05157	0.000120993
CAGL0H02497g	199.257	204.475	186.495	53.1189	69.7683	77.7833	-1.72897	1.16369e-19
CAGL0L12760g	106.641	101.383	94.6091	223.744	250.019	250.473	1.08965	1.25748e-11
CAGL0B00836g	134.798	127.85	140.404	108.491	44.4366	12.5233	-1.24913	2.31872e-05
CAGL0G09361g	184.095	185.042	180.311	88.0897	28.4324	139.496	-1.36616	6.61246e-07
CAGL0C00407g	10.9067	11.2683	9.3162	41.6161	23.4021	41.079	1.67694	7.1684e-06
CAGL0K05137g	512.365	650.095	523.389	2807.52	2939.56	2125.98	2.04275	1.05921e-28
CAGL0H10208g	15.378	18.2683	15.411	39.0519	49.0569	95.5393	1.62226	1.19654e-12
CAGL0L07810g	36.6382	37.0628	36.6335	70.3254	67.9391	132.525	1.03341	2.9588e-10
CAGL0K08272g	50.1697	54.9753	52.27	242.175	240.105	27.386	1.62704	1.71379e-05
CAGL0L08932g	899.222	897.855	904.372	327.214	346.284	436.724	-1.48246	1.76047e-59
CAGL0L12386g	11.1004	13.374	13.0674	24.6847	9.19213	73.3426	1.08292	0.00628042
CAGL0G00154g	108.153	106.95	108.021	333.814	391.99	186.893	1.42723	1.15087e-22
CAGL0M14069g	6.3463	7.19108	6.46534	30.6404	37.9744	59.3511	2.46396	1.60336e-31
CAGL0J04818g	100.28	103.972	100.77	78.6209	44.211	15.5859	-1.11305	0.000173781
CAGL0A03971g	7.66489	7.95189	7.27677	26.3789	82.1358	9.12089	2.48379	5.53102e-16
CAGL0G08954g	69.6042	72.7389	76.1699	152.165	194.447	186.781	1.13167	8.96451e-13
CAGL0D00176g	38.9069	35.7772	41.4461	444.204	618.788	428.402	3.52209	2.07371e-109
CAGL0G05764g	14.4167	16.3725	14.6328	54.5805	91.6176	71.5251	2.13875	9.23863e-32
CAGL0D02662g	0.865834	1.16686	1.89904	331.169	486.568	310.612	7.87368	2.30236e-116
CAGL0L11132g	277.054	256.995	277.286	32.2397	119.472	39.147	-1.80879	9.43806e-06
CAGL0L06688g	9.8397	13.4465	10.347	90.8122	141.205	20.7591	2.86987	2.06766e-19
CAGL0M00176g	603.893	587.957	642.546	84.2744	174.473	116.357	-2.37411	5.87475e-25
CAGL0L05170g	204.627	207.22	146.385	47.2368	18.2322	18.3227	-2.78909	1.07268e-15
CAGL0H04191g	1834.86	1748.93	2006.09	849.867	446.437	325.621	-1.7427	6.65323e-08
CAGL0K05995g	154.473	163.17	151.151	51.3383	19.8659	51.5346	-2.08256	3.74609e-14
CAGL0E05236g	30.6985	31.6534	32.0652	23.288	39.0249	241.368	1.33045	0.00966807
CAGL0M12903g	61.797	62.2228	60.8059	190.66	144.14	94.2144	1.11692	3.58183e-14
CAGL0J10670g	6.32857	6.49883	5.79458	91.6974	41.4915	33.368	3.08202	5.46796e-42
CAGL0M08030g	6.01079	5.82858	5.3156	11.6472	21.5348	9.78963	1.26586	0.0186477
CAGL0J05082g	29.6274	28.3125	29.3489	133.744	290.059	48.7133	2.28551	1.99185e-07
CAGL0L04598g	357.794	338.705	319.526	86.2339	72.1562	349.676	-1.19387	0.0107016
CAGL0J04114g	402.141	385.905	412.443	28.8291	115.821	108.921	-2.33933	6.42541e-17
CAGL0D02640g	1.01147	0.541575	0.30321	309.215	455.826	265.243	8.69726	3.54399e-84
CAGL0B00352g	4.96633	5.15793	3.8515	100.831	51.9307	30.3855	3.61822	1.27207e-22
CAGL0F07249g	25.5891	25.7632	27.4255	20.7344	3.82118	7.03591	-1.30009	0.012228
CAGL0C04477g	30.6359	26.9502	27.7576	21.8627	40.2442	166.952	1.09791	0.0309891
CAGL0M01188g	4.32513	5.37141	3.88019	24.3011	1.9331	3.84585	1.11415	0.0124629
CAGL0H06787g	225.3	216.92	213.662	17.5303	29.9731	43.3184	-2.91117	2.06536e-11
CAGL0L09108g	414.631	397.124	450.904	101.886	92.2709	177.419	-1.95349	3.11195e-17
CAGL0K04719g	384.585	376.928	393.686	135.646	125.607	195.196	-1.45319	1.53011e-05
CAGL0D00858g	17.0836	11.586	19.0855	41.5524	25.7035	31.6991	2.06038	0.0135049
CAGL0H05313g	21.2785	20.9353	21.5754	116.664	16.401	6.23458	1.06659	0.00416474
CAGL0H01815g	205.814	210.777	216.39	22.2867	162.547	109.995	-1.15824	3.83396e-07
CAGL0I02266g	22.4289	24.4671	23.1662	3.92191	12.8467	5.80693	-1.64454	4.69278e-05
CAGL0D01452g	428.741	397.328	403.332	261.402	115.852	164	-1.36008	2.71836e-08
CAGL0M12705g	5.88894	3.47987	14.2528	4.11071	19.5981	9.43162	1.86423	0.0446647
CAGL0L09669g	5.40355	7.1378	5.57156	56.9411	18.026	8.22529	2.12577	7.02064e-07
CAGL0B00506g	12.9615	14.506	12.7967	20.9329	70.644	94.9086	1.96849	4.84344e-19
CAGL0J07370g	7.39839	7.71898	7.83417	51.5303	9.89355	17.3667	1.58609	7.26527e-05
CAGL0F01969g	90.3486	95.1756	93.3661	44.2461	14.4098	96.7086	-1.03292	0.00264012
CAGL0L12672g	25.4052	26.6149	22.2244	24.2495	65.3233	77.294	1.00011	0.00101972
CAGL0H03971g	543.346	527.452	511.438	105.923	98.9964	138.966	-2.37814	4.07942e-16
CAGL0J01936g	23.3862	23.8927	24.4376	18.8464	59.3485	154.592	1.40403	5.83856e-06
CAGL0A02299g	55.9833	75.2686	62.1394	178.756	168.529	180.816	1.27183	1.9976e-08
CAGL0H06875g	12.6792	15.21	14.3776	9.58545	36.6125	104.061	1.44212	6.98192e-06
CAGL0H00220g	12.9268	16.6071	13.4985	15.2424	46.4564	22.5685	1.17056	0.00370876
CAGL0E06446g	254.895	263.256	266.829	134.727	78.2623	80.4221	-1.54724	3.44775e-14
CAGL0L09086g	153.749	134.432	152.517	17.892	40.245	32.8496	-2.27657	4.06384e-10
CAGL0G03223g	7.94415	8.28908	7.22107	23.037	4.8579	27.6855	1.02192	0.00316198
CAGL0F01265g	60.3659	62.1467	62.0475	211.955	89.7188	152.391	1.12283	7.78286e-11
CAGL0F02453g	15.9348	22.4455	18.3247	38.7333	63.9484	43.784	1.32008	0.000114168
CAGL0H07491g	25.5438	32.9872	25.1591	34.8337	130.308	47.3901	1.36821	2.4418e-05
CAGL0J06732g	5.3183	6.6592	5.15189	33.5625	13.9342	12.9187	1.78789	5.95809e-06
CAGL0K03949g	7.61317	9.16054	7.4212	35.9325	27.3455	17.3348	1.77859	2.23605e-06
CAGL0F05489g	11.2649	11.705	10.0353	27.9213	20.8985	24.5107	1.03064	0.0312072
CAGL0I08613g	5.3408	5.79647	5.23611	75.1794	50.3505	44.5254	3.24773	6.01844e-26
CAGL0F07865g	9.5152	10.0906	9.58576	96.3286	103.454	54.4562	3.01449	1.81738e-64
CAGL0M03399g	46.4514	45.8571	46.0238	141.938	127.954	38.3502	1.15926	4.66664e-05
CAGL0F01727g	16.1453	15.0976	15.7876	58.6309	86.8093	41.9279	2.0542	2.7451e-11
CAGL0C00649g	338.842	347.067	341.029	184.496	123.685	304.079	-1.01238	6.20882e-10
CAGL0G02915g	1660.68	1671.62	1585.69	717.524	582.518	912.931	-1.3684	5.96122e-40
CAGL0H08393g	53.0065	54.5283	54.6319	577.077	505.257	366.987	3.02677	7.40743e-188
CAGL0K11990g	53.1871	55.0728	55.1963	19.161	7.87056	13.8618	-2.00235	1.22445e-05
CAGL0G08646g	61.8054	62.695	65.1468	28.8539	12.0474	42.7221	-1.46142	0.000906403
CAGL0F02431g	74.6022	51.3104	55.314	5.24361	24.0537	60.5998	-1.21257	0.00269889
CAGL0M13959g	10.5785	9.37283	9.52159	15.0475	28.3945	108.786	2.08396	9.09059e-07
CAGL0J11704g	12.5874	13.5194	11.0545	16.0019	56.8317	16.7929	1.29647	0.00227849
CAGL0L03916g	15.7243	16.5544	16.0532	49.8931	36.4178	25.3925	1.11221	9.92731e-10
CAGL0C01419g	8.59451	10.0892	8.3404	14.0067	52.9296	53.5211	1.96522	1.09373e-12
CAGL0H02805g	6.04904	6.94344	5.82157	12.5349	33.1505	20.8622	1.76873	1.36814e-07
CAGL0F01463g	3094.75	3082.84	3084.72	258.114	259.721	507.511	-3.36761	2.15658e-51
CAGL0E05412g	57.8478	66.1075	58.0485	18.3446	11.3916	20.8628	-1.82583	3.31602e-07
CAGL0G07843g	13.1701	17.6352	15.23	60.1027	94.8297	94.9741	2.27807	2.03085e-18
CAGL0H04939g	325.894	307.646	329.101	47.5452	94.1784	107.908	-2.12681	1.25208e-22
CAGL0F05159g	9.15762	10.0193	9.64594	53.3627	18.8595	33.1051	1.66667	1.11562e-06
CAGL0F08283g	28.1346	30.5224	28.928	82.6758	145.983	80.5886	1.764	2.08612e-16
CAGL0J09680g	216.452	214.946	202.338	33.0346	10.8362	140.915	-1.77858	0.0193486
CAGL0G03421g	50.2971	50.4091	51.1462	8.31049	7.00988	24.6095	-1.92435	1.07353e-05
CAGL0E03289g	32.1578	34.0854	33.0604	119.002	168.6	42.8349	1.71237	5.08231e-21
CAGL0J11066g	4.77027	6.2244	4.72399	25.2819	45.5345	18.7167	2.41304	5.26049e-09
CAGL0H09020g	13.8102	17.8371	14.5642	76.2549	44.2324	39.7323	1.6792	1.95976e-11
CAGL0I01100g	260.611	261.947	231.999	128.697	55.1463	152.443	-1.26373	1.19594e-05
CAGL0H06171g	18.5	18.14	20.3623	80.4816	23.1621	83.5381	1.53567	1.93453e-05
CAGL0G09911g	30.8578	32.7968	30.4192	44.2039	155.839	27.2898	1.14007	0.0227765
CAGL0I01782g	11.4881	13.7037	11.1664	16.5201	31.858	71.683	1.48064	6.36819e-08
CAGL0I05390g	10.9451	13.3068	11.1306	93.3462	39.3949	40.2004	2.12017	5.75458e-15
CAGL0L07502g	2349.82	2376.79	2383.99	1009.28	824.828	1201.54	-1.44317	1.62777e-58
CAGL0G08041g	85.379	87.2034	84.6576	22.9768	19.2452	34.1308	-1.97775	1.42259e-10
CAGL0K07392g	38.543	40.0763	37.4967	306.198	236.592	218.049	2.55592	1.34293e-111
CAGL0E00781g	56.0508	57.8675	33.9752	175.988	138.752	46.4186	1.18565	0.00188048
CAGL0B01551g	15.9308	19.1684	16.321	61.1562	72.7368	14.9378	1.45523	8.97042e-06
CAGL0A02486g	57.4056	60.6666	59.1484	50.9246	8.59097	30.1604	-1.04348	0.00179862
CAGL0M10395g	0.584381	0.434311	0.343638	6.95619	22.4386	6.06683	4.5801	2.21623e-23
CAGL0L06710g	8.27239	11.1389	7.72042	221.752	112.28	34.1777	3.63064	1.2839e-18
CAGL0L04004g	26.2066	29.4588	25.4363	88.1809	68.6236	38.6188	1.17505	5.71543e-09
CAGL0A02530g	46.6662	42.815	52.9284	123.492	144.361	220.416	1.57821	7.593e-09
CAGL0J10186g	314.09	314.336	303.738	64.8401	113.305	112.006	-1.82962	8.86646e-20
CAGL0K06655g	70.6694	76.1368	73.5186	28.6723	6.44937	28.3021	-1.89345	1.05562e-06
CAGL0K08118g	10.3583	11.9844	9.92394	58.3427	40.4899	12.9383	1.73566	5.27352e-09
CAGL0G02849g	254.743	246.632	245.362	22.8958	182.5	186.767	-1.1112	3.53314e-05
CAGL0L08140g	6.25048	6.79617	5.70428	3.77784	25.1456	36.9478	1.54805	3.48037e-08
CAGL0I10648g	69.2141	70.7246	76.4895	156.638	223.07	451.824	1.70013	4.5009e-08
CAGL0G01188g	17.0548	15.3884	16.3328	118.133	152.142	43.7278	2.70989	1.45657e-18
CAGL0K12254g	11.1234	17.1167	12.0044	143.867	164.599	381.304	3.81911	1.08097e-31
CAGL0F04213g	1659.69	1752.92	1768.43	365.572	412.417	526.402	-2.18664	8.88728e-66
CAGL0K10472g	25.4157	27.7456	25.3415	8.74359	9.92178	17.4162	-1.20526	0.0296674
CAGL0M05401g	20.5941	21.6653	25.905	443.772	881.691	757.036	4.7549	9.0205e-98
CAGL0G05247g	12.1815	13.4727	12.8806	59.4806	90.7963	100.04	2.50424	2.09917e-35
CAGL0G08690g	125.399	124.149	121.4	8.12458	33.8737	55.2215	-1.87854	4.21609e-05
CAGL0H09592g	1.12154	0.608434	1.25155	345.609	271.405	384.678	8.09724	1.70995e-142
CAGL0A00451g	6.1636	7.48956	6.4974	28.1938	50.6387	28.5683	2.32944	2.78664e-25
CAGL0L07216g	109.479	110.007	111.38	57.8791	68.4023	29.342	-1.14002	7.13081e-08
CAGL0K10780g	37.9727	37.7173	40.5146	170.711	67.3188	43.3278	1.19981	2.53767e-06
CAGL0K10428g	0.890149	0.938544	0.773947	28.0953	60.2728	117.17	6.08467	1.8408e-51
CAGL0M04829g	11.5117	12.7249	9.96997	43.4078	35.5354	6.465	1.29198	4.1491e-06
CAGL0F09097g	11.2396	14.0722	14.1959	25.6138	42.4541	56.8869	1.48858	2.77332e-05
CAGL0J08910g	10.3487	11.964	10.9692	34.0252	27.1945	191.505	2.53167	1.3746e-06
CAGL0G08624g	16.6397	18.3247	20.0365	47.5134	71.8599	106.299	1.81558	1.18959e-12
CAGL0I10901g	3.97676	3.84123	3.32535	31.5868	9.20851	92.5135	3.14935	1.02062e-18
CAGL0D05544g	85.789	88.8236	88.9247	64.1276	18.5922	24.8032	-1.39522	9.78601e-08
CAGL0I06182g	713.597	752.317	723.331	399.154	247.921	364.213	-1.3151	2.23242e-34
CAGL0J07788g	2.27518	2.3909	2.23859	5.78231	22.692	24.0637	2.75747	1.17284e-15
CAGL0C05093g	81.6776	85.0791	79.6367	62.0251	7.1147	45.1463	-1.22805	0.00373229
CAGL0B01727g	4.50717	5.43528	5.50284	19.1033	10.4861	36.8135	1.98302	8.67682e-06
CAGL0J03168g	19.7215	23.2253	20.3082	4.6599	90.2986	66.6038	1.19427	0.0048953
CAGL0K00803g	232.38	210.336	269.407	334.914	497.894	1041.02	1.12438	4.00289e-05
CAGL0M05907g	6.68574	6.87906	6.43852	7.9401	57.262	102.301	2.77722	1.19774e-08
CAGL0M07634g	17.1453	18.0266	15.7862	230.56	158.04	335.52	3.58686	1.26371e-53
CAGL0G07689g	34.1917	35.446	36.1875	73.1279	187.316	236.809	2.02241	1.86009e-33
CAGL0L07634g	4.87483	5.88445	4.60294	25.5118	7.17303	37.7738	2.00791	1.54374e-07
CAGL0F07777g	179.482	181.895	146.174	35.362	101.849	36.835	-1.49786	4.91609e-07
CAGL0H07865g	9.90858	11.5575	13.0472	28.2902	44.8547	19.6315	1.40664	9.90821e-05
CAGL0B04433g	27.9547	28.5037	27.4262	62.9228	86.5358	55.1273	1.21373	1.49428e-06
CAGL0G08602g	8.83198	10.056	9.85294	87.3792	21.5509	12.3997	1.90583	0.000354899
CAGL0I07007g	86.6066	87.368	87.7786	25.3215	46.0777	37.4919	-1.36912	6.56026e-05
CAGL0I05324g	37.0054	35.5812	36.3989	80.5224	113.201	39.7415	1.17107	0.000316241
CAGL0D05610g	23.4784	25.4479	24.5485	88.5251	56.1435	17.0823	1.19042	0.000118357
CAGL0H04543g	39.2876	31.3962	45.3151	323.593	313.23	339.056	2.87289	1.23549e-39
CAGL0L09273g	268.291	274.305	265.628	43.4622	26.7172	27.2684	-3.1041	4.54488e-24
CAGL0I10211g	208.635	221.54	222.532	66.0941	114.038	41.7616	-1.52937	8.94028e-06
CAGL0B02475g	2936.81	2601.62	2749.54	530.05	259.966	445.055	-2.90068	9.11748e-32
CAGL0M07612g	26.0289	27.3476	27.2885	64.5788	139.532	91.8755	1.7609	1.943e-22
CAGL0L06138g	682.836	610.64	574.664	275.412	190.069	271.033	-1.52605	4.00077e-18
CAGL0K12628g	10.6902	12.0758	10.4274	34.5794	38.8342	14.244	1.35993	1.66978e-06
CAGL0I02662g	8.97927	9.32562	7.91072	36.2789	28.7991	35.8107	1.8289	3.73713e-07
CAGL0M13761g	140.256	153.495	137.983	45.6741	59.3065	45.4566	-1.62737	1.52837e-09
CAGL0C04933g	3.46343	4.81728	4.83923	20.8735	30.6092	14.2182	2.33816	1.5153e-06
CAGL0K07678g	22.5415	19.6243	22.6218	301.754	324.614	309.357	3.68457	2.86761e-57
CAGL0G08294g	6.48182	5.8531	6.45435	119.018	22.6831	28.5767	3.12383	2.59865e-19
CAGL0D01364g	123.526	133.57	131.871	47.2541	53.8794	100.733	-1.17075	2.39118e-08
CAGL0E03366g	991.882	808.123	927.861	160.64	92.4134	441.788	-2.14975	1.89271e-07
CAGL0D03124g	27.6539	27.6433	28.3483	77.6767	33.5237	234.73	1.71272	0.000743805
CAGL0L09251g	23.5856	24.7054	31.245	99.399	45.7119	73.2889	1.28073	0.000319377
CAGL0F07491g	139.673	129.176	140.068	29.5299	52.4567	90.4429	-1.44979	3.25058e-07
CAGL0H03993g	3078.53	2776.19	3047.69	383.264	277.515	406.798	-3.24658	2.44119e-100
CAGL0I08393g	46.3312	50.1677	46.6748	382.672	103.308	249.288	2.13384	6.52496e-08
CAGL0B04895g	15.3412	17.8632	15.9079	46.3968	45.9632	12.4808	1.089	3.51651e-06
CAGL0L06666g	101.031	101.471	109.896	19.3012	22.1605	36.4394	-2.13702	1.66963e-08
CAGL0C03333g	65.0001	61.347	61.0447	95.4848	151.251	216.354	1.0803	1.53076e-09
CAGL0G09020g	139.979	136.968	141.989	49.5232	43.9879	31.0487	-1.72516	3.17579e-08
CAGL0D01100g	126.262	135.194	132.063	57.0439	78.5903	42.0259	-1.2164	6.12471e-07
CAGL0G06336g	20.5274	24.9419	19.8706	76.2767	69.7224	70.421	1.55848	2.47329e-15
CAGL0F03267g	94.9298	104.053	88.1712	54.3974	46.5055	40.902	-1.12017	2.30956e-06
CAGL0K07546g	216.802	203.656	229.533	912.376	987.105	947.978	1.95389	1.19512e-73
CAGL0J00737g	475.976	415.622	518.168	1013.17	1100.92	1514.43	1.16375	3.23697e-07
CAGL0I07865g	102.887	96.6208	88.6983	55.9811	13.654	11.9438	-1.84383	1.06748e-08
CAGL0L03355g	21.0041	18.8682	22.889	45.4113	70.0739	36.6084	1.21111	0.00349069
CAGL0M03113g	9.31836	11.2944	8.05212	46.2294	27.8748	104.083	2.34774	4.32066e-12
CAGL0G02673g	626.135	648.559	647.027	90.0926	173.847	485.804	-1.5648	0.000198129
CAGL0I03080g	28.0462	29.5156	27.6247	41.4518	151.037	27.885	1.47167	3.25067e-06
CAGL0K12694g	2274.75	2407.7	2323.35	1143.5	1091.19	718.853	-1.36157	4.67715e-42
CAGL0I00748g	190.465	134.101	190.089	88.4567	19.548	54.8612	-1.78073	4.81091e-06
CAGL0H03047g	3.81797	3.95347	2.51562	31.918	8.97422	31.506	2.58178	2.56825e-08
CAGL0E06116g	39.7972	44.9196	39.0918	109.961	141.238	67.8528	1.28735	2.08694e-14
CAGL0I01958g	6.02004	6.09359	5.81421	14.9756	52.7167	35.942	2.41709	3.53003e-17
CAGL0I06831g	184.157	186.212	185.236	49.2734	105.889	32.6294	-1.49603	9.90463e-09
CAGL0L10780g	151.829	165.878	154.638	69.9229	95.9269	96.7345	-1.01529	9.9644e-15
CAGL0L06160g	1130.37	1200.89	1211.14	345.436	319.905	257.018	-2.06956	1.95321e-32
CAGL0K07568g	6.54289	6.58486	6.57293	295.276	312.298	123.2	5.13815	3.1631e-176
CAGL0D03982g	463.677	492.979	436.509	35.8372	19.4753	41.8063	-3.84168	6.83994e-25
CAGL0E05808g	9.01595	8.641	9.73698	96.8835	12.0473	28.4246	2.17298	0.000104721
CAGL0J08074g	27.0791	28.7306	30.3394	68.7795	114.548	70.967	1.54515	5.86619e-07
CAGL0F00759g	138.675	134.143	134.336	10.3197	66.9387	84.0385	-1.49032	1.64136e-08
CAGL0H03773g	13.7534	15.6111	15.6719	66.9463	45.8027	38.9885	1.74851	3.99941e-06
CAGL0A02255g	4163.41	3974.53	4742.33	302.816	674.603	486.507	-3.26927	6.50187e-45
CAGL0B04917g	454.701	478.038	495.759	70.5625	133.332	210.033	-1.97579	5.21778e-17
CAGL0H09460g	212.714	207.281	204.839	36.0673	60.8455	71.2035	-2.08565	1.12922e-13
CAGL0D04312g	149.528	139.163	145.252	58.4851	42.3065	40.2361	-1.75915	7.04516e-20
CAGL0D00660g	18.3671	19.5608	16.4189	51.1207	74.5767	48.2143	1.55404	1.0793e-12
CAGL0K10142g	513.095	980.004	924.065	190.306	190.696	232.237	-2.13378	1.03831e-13
CAGL0B04521g	120.47	120.629	118.752	62.6025	69.1478	53.3222	-1.0424	0.000262974
CAGL0E00869g	17.3406	17.0033	15.5455	106.145	101.059	13.8969	2.20087	4.18133e-18
CAGL0A02277g	8884.13	8844.26	10085.5	274.208	260.941	555.805	-4.88192	6.28434e-110
CAGL0L11836g	23.6648	26.4084	25.6392	4.54535	15.336	5.36163	-1.12758	0.021404
CAGL0J03212g	12.5016	12.9832	11.7195	50.3796	57.7724	75.2087	2.12944	2.60605e-18
CAGL0I09680g	140.734	109.848	125.359	47.444	12.0027	11.2006	-2.38695	4.60393e-11
CAGL0J04752g	11.7092	13.0562	11.2596	46.7132	11.7095	46.7267	1.36417	1.07809e-06
CAGL0H03377g	13.3269	17.6665	13.2338	89.2453	33.4867	42.636	1.7799	7.2073e-07
CAGL0M12342g	216.121	200.238	222.655	44.0845	8.23636	72.7612	-2.60748	4.12734e-20
CAGL0G08712g	766.931	815.646	810.878	265.902	127.325	126.736	-2.32073	7.41505e-15
CAGL0M02783g	216.834	234.451	234.817	106.69	111.943	129.111	-1.12812	3.64306e-07
CAGL0J04554g	34.1823	31.7454	31.1542	147.861	304.806	163.352	2.56567	2.79479e-41
CAGL0J04004g	583.529	584.068	527.771	68.87	45.2663	37.4337	-3.44991	7.32142e-25
CAGL0M01650g	147.032	143.922	143.189	86.0282	52.44	50.3563	-1.29067	2.27022e-05
CAGL0H10582g	25.7496	31.5934	28.658	42.7464	177.819	74.2626	1.62823	3.75979e-05
CAGL0E04092g	7.15998	4.41372	4.74436	1427.45	712.47	732.376	7.15659	7.77955e-84
CAGL0K01067g	43.8967	40.2556	49.2112	6.417	7.73135	47.4426	-1.30019	0.0140151
CAGL0A03905g	0.853152	5.77648	3.3004	59.491	69.887	77.7157	4.05644	4.9932e-10
CAGL0M02255g	16.2577	16.6823	18.1417	60.9123	10.4501	71.6376	1.22545	0.000156701
CAGL0L04136g	11.8379	14.5334	11.3681	9.55428	93.5113	23.1058	1.70544	0.000603207
CAGL0M01408g	7.55266	9.78634	7.83743	9.44512	25.063	25.7186	1.12379	0.00330685
CAGL0A03102g	89.706	66.7443	74.9295	296.257	393.499	251.549	1.86787	9.09577e-19
CAGL0J06358g	24.0226	28.0845	25.8817	71.7574	71.1321	87.8177	1.38927	4.99439e-10
CAGL0J09790g	78.6909	83.6075	88.8194	21.4846	32.1368	63.6219	-1.16437	0.00638318

## Sheet: both upregulated
	24H vs 0H		48H vs 0H
gene_id	log2FoldChange	pvalue	log2FoldChange	pvalue
CAGL0E01243g	3.19013	3.32128e-44	3.37419	1.30122e-53
CAGL0F08261g	2.09999	4.15782e-11	2.49986	2.04961e-15
CAGL0D01034g	1.85943	1.59711e-13	1.98974	1.97762e-16
CAGL0A04125g	2.50911	0.000896229	2.40362	0.0045909
CAGL0G05720g	1.37358	6.77382e-07	1.54237	0.00460693
CAGL0I01166g	5.94733	1.67964e-188	6.45131	0
CAGL0G07579g	1.74726	7.5512e-08	2.07086	0.00170963
CAGL0M12430g	5.24364	1.15112e-225	4.58613	3.48842e-134
CAGL0M06479g	1.48277	5.14544e-10	2.91082	4.34565e-23
CAGL0F00132g	3.94744	6.82505e-76	4.51855	4.73966e-48
CAGL0L06006g	2.0959	2.6158e-06	1.4969	3.47955e-07
CAGL0D00638g	2.15008	1.57239e-10	1.90682	1.3851e-10
CAGL0K08294g	2.14778	2.04198e-15	2.09911	2.5169e-16
CAGL0I10246g	1.07247	2.89943e-12	1.43294	6.72194e-33
CAGL0A03476g	2.62006	1.26673e-13	2.15016	1.22907e-30
CAGL0J08272g	1.84009	1.78767e-16	2.25155	9.3833e-40
CAGL0M11616g	2.14674	5.55415e-27	2.29557	9.56631e-18
CAGL0L08844g	1.40767	0.0106886	1.30767	0.0092453
CAGL0G07535g	2.70457	8.7346e-18	1.2547	0.00384959
CAGL0D06622g	3.00451	4.74801e-06	1.81544	7.65599e-12
CAGL0E01771g	6.50432	0	7.10682	0
CAGL0M07315g	1.01166	1.1376e-08	1.16962	6.71168e-16
CAGL0D00924g	3.30347	3.11014e-47	2.88864	7.76304e-38
CAGL0I04048g	2.15478	7.43698e-13	2.27756	1.25002e-19
CAGL0J07964g	2.33883	5.07577e-23	2.50316	1.00901e-37
CAGL0B01122g	2.03324	9.47418e-06	1.72963	7.66346e-05
CAGL0F01419g	2.18537	5.10223e-43	2.76008	2.13049e-50
CAGL0I06743g	3.10522	0	3.52424	0
CAGL0K12738g	2.17409	9.60234e-26	1.93355	1.42713e-23
CAGL0G02497g	2.98167	2.75941e-41	2.62513	9.06156e-32
CAGL0F04829g	1.20073	0.000735033	1.19808	0.000122542
CAGL0K04939g	1.05331	0.00613038	1.19378	0.000161048
CAGL0E01969g	1.312	1.14443e-17	1.22846	4.69047e-20
CAGL0K11814g	1.3161	1.34907e-07	1.1904	0.0030142
CAGL0K11022g	2.92488	3.47219e-17	2.54843	7.17487e-14
CAGL0J04928g	1.2607	8.04354e-05	2.01942	5.46252e-18
CAGL0G03179g	2.88673	5.44064e-54	2.67693	6.49791e-22
CAGL0E00187g	2.18827	8.71174e-06	1.5205	0.00236981
CAGL0I06138g	2.07493	3.48175e-11	1.58048	6.52372e-07
CAGL0M12815g	3.33747	3.8948e-08	2.892	1.58429e-06
CAGL0I04774g	1.51574	0.0196749	1.30989	1.20509e-09
CAGL0F09119g	3.31705	7.30277e-22	2.94776	1.86717e-18
CAGL0K07634g	6.83204	4.25482e-77	8.04475	8.36367e-102
CAGL0F00176g	3.28807	4.79577e-87	4.25279	2.09615e-283
CAGL0M03839g	2.62159	1.69406e-74	2.66925	1.14429e-32
CAGL0I10318g	1.01585	0.00206106	1.10386	7.48558e-05
CAGL0L08547g	4.35311	1.94314e-20	5.08823	3.13999e-55
CAGL0E06160g	1.19113	0.0380096	1.59479	4.51832e-19
CAGL0L03586g	2.11286	4.59585e-05	1.85143	2.31391e-10
CAGL0D02706g	1.56963	1.86573e-08	1.25666	2.94353e-06
CAGL0J02640g	1.36227	0.00287387	1.9228	6.80645e-09
CAGL0I07051g	1.28331	0.00669606	1.74588	6.01123e-22
CAGL0M00132g	1.4541	3.28183e-08	2.46241	2.43455e-14
CAGL0K09922g	1.76617	6.45894e-13	1.9173	8.71459e-20
CAGL0H08349g	2.32743	3.31801e-08	1.76673	4.60793e-05
CAGL0F06369g	1.31759	2.65063e-08	1.00953	1.36749e-05
CAGL0L03289g	2.60488	2.09556e-143	2.4182	4.43813e-35
CAGL0J07980g	6.4666	1.72064e-08	4.93716	4.15259e-05
CAGL0M06325g	1.62436	2.06775e-06	1.01638	0.00489645
CAGL0B02695g	2.54839	2.49256e-13	1.84138	1.00193e-06
CAGL0M04191g	2.5051	1.54115e-67	2.52365	4.49551e-89
CAGL0K06259g	6.72149	5.92075e-53	7.68094	1.0243e-145
CAGL0J04290g	3.70414	1.05808e-19	3.65321	1.92761e-24
CAGL0A01089g	2.02195	1.98735e-07	3.10261	3.18268e-39
CAGL0M13695g	2.53362	4.91402e-07	3.40243	1.37911e-22
CAGL0H07579g	2.95737	7.19811e-12	3.13663	1.36916e-67
CAGL0J03916g	2.3358	1.64094e-20	2.41722	3.10855e-30
CAGL0I04554g	1.55062	3.2981e-09	1.05892	7.35331e-05
CAGL0E05038g	1.69662	0.000607854	1.71257	1.92773e-05
CAGL0G03465g	2.34697	2.337e-08	1.78499	3.66834e-05
CAGL0I01628g	1.4234	0.000551867	1.431	1.00361e-09
CAGL0K05709g	1.87397	9.58308e-07	1.28416	1.86038e-05
CAGL0I04950g	2.19586	6.82841e-08	1.58826	2.14949e-07
CAGL0D05258g	2.53429	1.66468e-13	2.496	1.8733e-05
CAGL0M11902g	1.758	5.82436e-07	1.33482	0.000221308
CAGL0K07029g	1.62069	4.91258e-05	3.03449	3.24129e-30
CAGL0H03487g	1.88157	5.74281e-26	1.82739	7.87377e-23
CAGL0E01353g	4.81391	6.75396e-12	4.47536	1.83944e-08
CAGL0H05379g	1.18495	9.34453e-05	1.06711	9.03958e-05
CAGL0L05962g	1.3002	1.4984e-05	2.68753	2.17114e-45
CAGL0J00451g	4.06389	3.34081e-80	4.50026	5.93659e-119
CAGL0E03454g	2.71042	7.90122e-23	2.9041	3.51186e-35
CAGL0G06820g	4.26157	0	4.89336	5.72687e-307
CAGL0M03905g	4.32823	1.51922e-14	3.57694	4.1391e-37
CAGL0K04169g	1.48778	3.11602e-10	1.34808	2.90098e-10
CAGL0J10032g	1.80628	9.93937e-10	1.36058	4.07751e-06
CAGL0E03025g	4.57766	6.71148e-18	4.46823	7.18078e-21
CAGL0E04862g	1.56883	5.71888e-07	1.52021	3.33892e-08
CAGL0M08602g	1.22148	2.6944e-05	1.18276	1.28897e-17
CAGL0C00209g	1.65726	1.13344e-09	2.84257	9.36179e-49
CAGL0L11264g	1.83069	3.8258e-08	1.81995	3.49099e-10
CAGL0C03872g	2.33807	1.40442e-24	3.22422	2.78128e-40
CAGL0I02090g	1.18724	4.7678e-06	1.48008	6.98776e-13
CAGL0D00869g	1.14153	0.00689027	2.19296	1.21943e-09
CAGL0K12298g	2.53346	1.19486e-08	3.50815	6.42178e-20
CAGL0G04213g	2.51178	1.32117e-09	1.93677	1.42363e-17
CAGL0K07656g	1.19767	2.86665e-06	1.45586	1.59739e-12
CAGL0M05137g	1.15269	0.000262715	1.20814	0.00158319
CAGL0J00693g	2.85524	3.14082e-26	2.31696	5.57661e-28
CAGL0M01914g	1.74081	1.58146e-11	2.19809	2.55049e-27
CAGL0F03971g	1.48186	4.74314e-05	1.93481	1.22609e-10
CAGL0K06743g	1.1681	0.00117914	1.89677	5.24207e-13
CAGL0F00715g	7.03254	4.78921e-72	6.90184	2.96251e-37
CAGL0G01826g	3.89821	8.90825e-15	3.82702	1.49452e-15
CAGL0E05742g	2.62285	4.54482e-08	1.21299	0.000528454
CAGL0C02321g	3.49462	2.27866e-22	3.95035	1.63293e-41
CAGL0L12188g	1.75969	3.50403e-06	2.62117	1.30285e-25
CAGL0M02497g	2.7625	3.23088e-11	1.76969	0.000154272
CAGL0M12034g	3.85269	1.09309e-59	3.86096	3.11046e-74
CAGL0E01793g	4.73514	3.73349e-140	5.22327	0
CAGL0C00473g	1.02367	0.00952062	1.12542	0.00776348
CAGL0M05511g	2.09024	3.48356e-24	2.69913	1.25764e-19
CAGL0M13057g	7.0967	9.54526e-11	6.05786	1.1231e-07
CAGL0D04114g	2.17656	9.89682e-64	2.34225	3.27419e-108
CAGL0M06545g	1.71201	2.48022e-09	2.16556	1.31813e-05
CAGL0B02211g	2.52227	6.53908e-33	2.14812	4.64299e-34
CAGL0J04466g	1.11381	0.000580236	1.66642	7.44008e-13
CAGL0H09944g	1.67444	1.37434e-11	2.55255	3.82998e-55
CAGL0E06270g	5.37571	4.34455e-13	5.30931	2.54745e-13
CAGL0M05533g	2.41299	1.82505e-64	1.41994	1.65138e-17
CAGL0H09966g	4.05202	1.99813e-76	4.95113	4.69811e-227
CAGL0K04741g	2.44483	3.04097e-23	2.45438	5.24648e-132
CAGL0J10846g	1.8819	5.13617e-10	2.16316	8.18068e-20
CAGL0E02475g	1.08846	0.00929252	1.54664	5.62779e-15
CAGL0H06941g	2.09464	8.07449e-08	2.36972	1.75979e-14
CAGL0G10109g	3.84714	1.2412e-40	3.07885	1.92384e-08
CAGL0I08019g	1.2405	8.57476e-06	1.25972	1.8286e-07
CAGL0B05049g	2.04881	6.08185e-09	1.65052	6.33829e-06
CAGL0M00462g	1.78008	4.97577e-06	1.89451	9.61542e-09
CAGL0I09790g	1.36823	3.42232e-09	1.05091	1.51537e-06
CAGL0B00330g	2.34796	1.24021e-17	1.16355	0.000770034
CAGL0C03850g	1.21831	2.17102e-05	1.71029	5.85114e-08
CAGL0G04499g	3.61661	8.67257e-37	4.22198	1.23664e-74
CAGL0K08756g	2.86003	1.38095e-45	2.54861	1.77163e-39
CAGL0K09834g	1.92838	8.80353e-21	1.17546	2.30864e-07
CAGL0J03256g	1.4376	1.06248e-11	1.4808	1.77907e-16
CAGL0L09493g	2.84694	5.79538e-17	2.96528	3.02628e-10
CAGL0L08338g	1.57774	0.000517679	1.8154	6.03709e-07
CAGL0H04609g	2.31565	9.1252e-16	2.81893	1.35395e-39
CAGL0H09614g	7.9823	1.29878e-281	8.81105	1.00829e-180
CAGL0H05093g	1.06634	0.000567461	1.70272	3.68454e-14
CAGL0L01221g	1.01899	0.0132295	1.60388	3.98782e-07
CAGL0M07942g	1.09365	5.19551e-06	1.29127	4.1759e-11
CAGL0L11462g	1.20301	2.66411e-06	1.20389	0.000324105
CAGL0K02145g	1.98779	5.113e-06	2.41189	2.03499e-13
CAGL0K04477g	1.67914	4.34207e-29	1.51859	5.40102e-22
CAGL0L00583g	1.42605	0.00124463	1.61553	8.27438e-06
CAGL0G02255g	2.64272	2.03897e-14	3.10001	2.95323e-125
CAGL0L05544g	1.06999	0.0334122	1.21175	0.00350132
CAGL0I10010g	5.26994	1.10607e-77	5.52762	7.7825e-130
CAGL0M01760g	2.63093	6.39052e-39	2.15627	2.06544e-18
CAGL0J11220g	2.31366	6.65501e-12	1.26724	3.05647e-08
CAGL0K06435g	1.77647	1.03838e-08	2.09747	3.06092e-17
CAGL0L11990g	2.95943	3.13484e-42	3.91566	1.96336e-64
CAGL0E01067g	1.62071	4.07557e-06	1.25735	0.000232337
CAGL0I09108g	1.29326	0.0122805	1.17126	0.011745
CAGL0H02409g	2.37158	2.8974e-10	2.19401	1.9889e-10
CAGL0K08338g	2.79308	5.50256e-08	2.23059	1.47881e-26
CAGL0D00836g	1.57075	1.02623e-07	1.1844	4.30168e-05
CAGL0F08811g	2.61658	5.11681e-15	1.68717	1.48258e-05
CAGL0I07843g	2.23588	5.23774e-75	2.40648	3.42612e-107
CAGL0M14047g	2.19988	5.26097e-20	3.22504	9.34709e-92
CAGL0F03157g	1.22473	4.71197e-05	1.1561	1.76885e-05
CAGL0F03839g	2.65148	8.78881e-10	2.31684	2.81531e-08
CAGL0G04697g	3.1962	6.28512e-19	3.04518	1.93644e-20
CAGL0K07183g	3.44012	1.33302e-49	1.91136	1.44898e-05
CAGL0D03432g	1.66288	8.48674e-25	1.38172	1.56271e-11
CAGL0G10175g	1.1721	6.51142e-09	1.24212	1.92462e-05
CAGL0E06358g	3.72399	1.20206e-57	3.89386	7.71152e-92
CAGL0H09526g	1.99939	2.64799e-10	2.35844	9.76717e-13
CAGL0E05456g	5.52165	3.03e-55	4.81694	1.47098e-36
CAGL0C02563g	1.9318	4.06914e-10	1.47775	9.62905e-07
CAGL0L02189g	1.8512	1.38293e-07	1.98354	1.2516e-11
CAGL0F01485g	5.62229	5.60014e-30	5.78736	9.73833e-34
CAGL0D00330g	1.98591	4.3966e-09	2.02494	0.00075327
CAGL0M05709g	1.57799	1.36136e-06	1.48082	1.14378e-06
CAGL0F06413g	3.79114	6.69892e-147	4.123	1.94786e-260
CAGL0M03069g	1.49071	0.000520793	2.1324	5.66502e-07
CAGL0B00990g	1.66163	1.96688e-19	2.61463	2.22174e-08
CAGL0L05258g	4.03305	5.34772e-76	4.17235	1.29082e-73
CAGL0F00187g	2.92342	1.45041e-63	3.80833	1.28978e-81
CAGL0L13376g	4.25022	1.41795e-96	3.56078	3.0557e-121
CAGL0I00286g	4.03256	1.08384e-37	6.2971	0
CAGL0B01617g	3.02211	4.77126e-11	3.07475	1.13242e-14
CAGL0F05511g	1.66178	9.79787e-05	2.44792	3.80569e-16
CAGL0B04675g	4.75327	5.98244e-71	5.37388	4.84284e-158
CAGL0L13392g	2.26635	8.97838e-94	2.24521	6.13788e-94
CAGL0M14069g	2.81948	7.29491e-38	2.46396	1.60336e-31
CAGL0D00176g	4.04975	2.51926e-23	3.52209	2.07371e-109
CAGL0D02662g	6.00316	4.52623e-20	7.87368	2.30236e-116
CAGL0L06688g	2.04671	3.99675e-07	2.86987	2.06766e-19
CAGL0J10670g	3.0885	1.07705e-32	3.08202	5.46796e-42
CAGL0D02640g	6.73839	4.52249e-21	8.69726	3.54399e-84
CAGL0B00352g	3.9097	3.48807e-24	3.61822	1.27207e-22
CAGL0M01188g	1.06508	0.0255659	1.11415	0.0124629
CAGL0D00858g	2.49399	0.00327551	2.06038	0.0135049
CAGL0B00506g	1.25729	6.13322e-05	1.96849	4.84344e-19
CAGL0J07370g	2.41932	6.89371e-12	1.58609	7.26527e-05
CAGL0L12672g	1.60742	3.08412e-08	1.00011	0.00101972
CAGL0A02299g	1.54066	1.52995e-10	1.27183	1.9976e-08
CAGL0F01265g	1.37623	6.06323e-14	1.12283	7.78286e-11
CAGL0F02453g	1.24756	0.00150867	1.32008	0.000114168
CAGL0I08613g	3.16263	6.70488e-18	3.24773	6.01844e-26
CAGL0F07865g	3.13451	1.59452e-56	3.01449	1.81738e-64
CAGL0H08393g	2.54484	7.36097e-78	3.02677	7.40743e-188
CAGL0J11704g	2.33285	8.64759e-11	1.29647	0.00227849
CAGL0L03916g	1.479	0.000109487	1.11221	9.92731e-10
CAGL0H02805g	3.07315	1.93129e-32	1.76873	1.36814e-07
CAGL0G07843g	1.29821	0.000727336	2.27807	2.03085e-18
CAGL0F05159g	2.80391	7.58925e-25	1.66667	1.11562e-06
CAGL0F08283g	1.56285	4.15604e-09	1.764	2.08612e-16
CAGL0E03289g	1.18276	2.63194e-06	1.71237	5.08231e-21
CAGL0I01782g	1.0407	0.0034002	1.48064	6.36819e-08
CAGL0K07392g	1.70119	1.15018e-22	2.55592	1.34293e-111
CAGL0B01551g	1.85834	6.93085e-18	1.45523	8.97042e-06
CAGL0M10395g	5.83481	5.23652e-47	4.5801	2.21623e-23
CAGL0K08118g	2.01377	1.00219e-10	1.73566	5.27352e-09
CAGL0I10648g	1.66133	2.05104e-23	1.70013	4.5009e-08
CAGL0K12254g	4.52749	1.19488e-42	3.81911	1.08097e-31
CAGL0M05401g	4.14575	1.53244e-46	4.7549	9.0205e-98
CAGL0G05247g	2.18258	2.11273e-06	2.50424	2.09917e-35
CAGL0H09592g	7.78576	4.15544e-39	8.09724	1.70995e-142
CAGL0A00451g	2.79941	7.25372e-08	2.32944	2.78664e-25
CAGL0K10780g	2.49216	2.4154e-07	1.19981	2.53767e-06
CAGL0M04829g	1.90961	1.60907e-09	1.29198	4.1491e-06
CAGL0F09097g	1.27054	0.00328028	1.48858	2.77332e-05
CAGL0G08624g	1.82939	1.66722e-10	1.81558	1.18959e-12
CAGL0M07634g	3.85327	1.24178e-53	3.58686	1.26371e-53
CAGL0G07689g	1.36531	0.00987282	2.02241	1.86009e-33
CAGL0L07634g	1.43596	0.00549284	2.00791	1.54374e-07
CAGL0B04433g	1.42229	2.0058e-07	1.21373	1.49428e-06
CAGL0D05610g	1.87508	0.0011346	1.19042	0.000118357
CAGL0H04543g	1.88117	4.98519e-10	2.87289	1.23549e-39
CAGL0K12628g	2.04422	9.479e-15	1.35993	1.66978e-06
CAGL0I02662g	1.50457	0.00108993	1.8289	3.73713e-07
CAGL0I08393g	1.01409	0.000135809	2.13384	6.52496e-08
CAGL0B04895g	1.11655	2.67465e-05	1.089	3.51651e-06
CAGL0G06336g	1.50504	0.000320603	1.55848	2.47329e-15
CAGL0L03355g	1.27715	0.00620861	1.21111	0.00349069
CAGL0D00660g	1.13748	5.78854e-05	1.55404	1.0793e-12
CAGL0E00869g	3.10485	5.10162e-24	2.20087	4.18133e-18
CAGL0J03212g	2.09114	0.000481475	2.12944	2.60605e-18
CAGL0J04752g	1.19282	0.000422744	1.36417	1.07809e-06
CAGL0H03377g	2.82887	4.47961e-21	1.7799	7.2073e-07
CAGL0J04554g	1.76705	6.53834e-11	2.56567	2.79479e-41
CAGL0E04092g	6.72863	8.46042e-56	7.15659	7.77955e-84
CAGL0A03905g	3.91041	2.94871e-08	4.05644	4.9932e-10
CAGL0M01408g	1.81353	3.76639e-07	1.12379	0.00330685
CAGL0A03102g	1.15955	5.20369e-06	1.86787	9.09577e-19
